# Supplementary material for: Anomaly detection method for building energy consumption in multivariate time series based on graph attention mechanism
Source: PLoS One. 2023 Jun 8;18(6):e0286770. doi: 10.1371/journal.pone.0286770 (PMC10249861; doi:10.1371/journal.pone.0286770)
Supplement: S1 Datasets — (ZIP) [file pone.0286770.s001.zip]

Archive with 8 entries (4 files):
- result/
- result/result.xls
- test/
- test/test.csv
- test_label/
- test_label/test_label.csv
- train/
- train/train.csv
