# Supplementary material for: Anomaly detection method for building energy consumption in multivariate time series based on graph attention mechanism
Source: PLoS One. 2023 Jun 8;18(6):e0286770. doi: 10.1371/journal.pone.0286770 (PMC10249861; doi:10.1371/journal.pone.0286770)
Supplement: S1 Datasets — (ZIP) [file pone.0286770.s001.zip › result/result.xls]

## Sheet: Sheet1
Model	F1-score	Precision	Recall
Cluster-based Local Outlier Factor (CBLOF)	0.425	0.9	0.277
Feature Bagging	0.424	0.899	0.279
K-Nearest Neighbors (KNN)	0.431	0.902	0.284
Histogram-base Outlier Detection (HBOS)	0.397	0.896	0.258
Isolation Forest	0.413	0.895	0.27
One-class SVM (OCSVM)	0.421	0.899	0.276
Local Outlier Factor (LOF)	0.426	0.9	0.281
Minimum Covariance Determinant (MCD)	0.422	0.901	0.276
OmniAnomaly	0.843	0.942	0.978
MAD-GAN	0.813	0.805	0.821
LSTM-VAE	0.729	0.856	0.643
GDN	0.852	0.748	0.989
Ours	0.877	0.822	0.94
