# Supplementary material for: Anomaly detection method for building energy consumption in multivariate time series based on graph attention mechanism
Source: PLoS One. 2023 Jun 8;18(6):e0286770. doi: 10.1371/journal.pone.0286770 (PMC10249861; doi:10.1371/journal.pone.0286770)
Supplement: S1 Datasets — (ZIP) [file pone.0286770.s001.zip › test/test.csv]

id	building_id	meter_reading	square_feet	year_built	floor_count	air_temperature	dew_temperature	precip_depth_1_hr	sea_level_pressure	is_holiday	anomaly
0	936	0.013	11350	255	0	18.9	16.7	0	1014.8	0	0
1	941	0.00504	8079	255	0	18.9	16.7	0	1014.8	0	0
2	942	0.047	57334	255	0	18.9	16.7	0	1014.8	0	0
3	945	0.182	332447	255	0	18.9	16.7	0	1014.8	0	0
4	948	0.009	20372	255	0	18.9	16.7	0	1014.8	0	0
5	950	0.046	16052	255	0	18.9	16.7	0	1014.8	0	0
6	952	0.188	218024	255	0	18.9	16.7	0	1014.8	0	0
7	961	0.303	155882	255	0	18.9	16.7	0	1014.8	0	0
8	966	0.501	393530	255	0	18.9	16.7	0	1014.8	0	0
9	967	0.08	119262	255	0	18.9	16.7	0	1014.8	0	0
10	968	0.112	153999	255	0	18.9	16.7	0	1014.8	0	0
11	969	0.125	193723	255	0	18.9	16.7	0	1014.8	0	0
12	970	0.056	346056	255	0	18.9	16.7	0	1014.8	0	0
13	971	0.219	301307	255	0	18.9	16.7	0	1014.8	0	0
14	973	0.145	193960	255	0	18.9	16.7	0	1014.8	0	0
15	974	0.048	186572	255	0	18.9	16.7	0	1014.8	0	0
16	975	0.233	426472	255	0	18.9	16.7	0	1014.8	0	0
17	977	0.068	8837	255	0	18.9	16.7	0	1014.8	0	0
18	978	0.134	258491	255	0	18.9	16.7	0	1014.8	0	0
19	981	0.1308	167055	255	0	18.9	16.7	0	1014.8	0	0
20	988	0.036	24463	255	0	18.9	16.7	0	1014.8	0	0
21	990	0.054	82939	255	0	18.9	16.7	0	1014.8	0	0
22	992	0.018	51483	255	0	18.9	16.7	0	1014.8	0	0
23	994	0.09	108392	255	0	18.9	16.7	0	1014.8	0	0
24	996	0.111	77632	255	0	18.9	16.7	0	1014.8	0	0
25	1001	0.005	4482	255	1	10	5	0	1007.1	0	0
26	1007	0.02875	41933	255	2	10	5	0	1007.1	0	0
27	1068	0.13135	112956	255	0	4.2	1.6	-2	1003	0	0
28	1073	0.102	194111	255	0	2.8	-4.4	0	1002.9	0	0
29	1074	0.039271	89858	255	0	2.8	-4.4	0	1002.9	0	0
30	1106	0.064	92099	255	0	2.8	-4.4	0	1002.9	0	0
31	1120	0.044286	70040	255	0	2.8	-4.4	0	1002.9	0	0
32	1128	0.073805	58703	255	0	2.8	-4.4	0	1002.9	0	0
33	1137	0.011	27452	255	0	2.8	-4.4	0	1002.9	0	0
34	1141	0.016	20986	255	0	2.8	-4.4	0	1002.9	0	0
35	1143	0.052	96612	255	0	2.8	-4.4	0	1002.9	0	0
36	1147	0.105876	234476	255	0	2.8	-4.4	0	1002.9	0	0
37	1172	0.159623	63847	255	0	2.8	-4.4	0	1002.9	0	0
38	1219	0.072	91316	255	0	2.8	-4.4	0	1002.9	0	0
39	1225	0.146571	122746	255	0	-1.7	-10.6	0	1025	0	0
40	1226	0.033429	27995	255	0	-1.7	-10.6	0	1025	0	0
41	1230	0.023	22524	255	0	-1.7	-10.6	0	1025	0	0
42	1232	0.196	181328	255	0	-1.7	-10.6	0	1025	0	0
43	1234	0.021841	46037	255	0	-1.7	-10.6	0	1025	0	0
44	1238	0.0681	129707	255	0	-1.7	-10.6	0	1025	0	0
45	1239	0.018	31300	255	0	-1.7	-10.6	0	1025	0	0
46	1241	0.176695	194188	255	0	-1.7	-10.6	0	1025	0	0
47	1242	0.179901838	23871	255	0	-1.7	-10.6	0	1025	0	0
48	1245	0.025125	35354	255	0	-1.7	-10.6	0	1025	0	0
49	1246	0.033	50327	255	0	-1.7	-10.6	0	1025	0	0
50	1247	0.0828	69876	255	0	-1.7	-10.6	0	1025	0	0
51	1249	0.309	159384	255	0	-1.7	-10.6	0	1025	0	0
52	1251	0.286	104604	255	0	-1.7	-10.6	0	1025	0	0
53	1252	0.445998	116249	255	0	-1.7	-10.6	0	1025	0	0
54	1253	0.23175	134748	255	0	-1.7	-10.6	0	1025	0	0
55	1255	0.029464	23702	255	0	-1.7	-10.6	0	1025	0	0
56	1257	0.14335	61274	255	0	-1.7	-10.6	0	1025	0	0
57	1258	0.799508	273234	255	0	-1.7	-10.6	0	1025	0	0
58	1259	0.13	71088	255	0	-1.7	-10.6	0	1025	0	0
59	1260	0.03707	86455	255	0	-1.7	-10.6	0	1025	0	0
60	1261	0.127188	42942	255	0	-1.7	-10.6	0	1025	0	0
61	1264	0.085	33012	255	0	-1.7	-10.6	0	1025	0	0
62	1266	0.055	13469	255	0	-1.7	-10.6	0	1025	0	0
63	1267	0.209689	138977	255	0	-1.7	-10.6	0	1025	0	0
64	1272	0.118571	247471	255	0	-1.7	-10.6	0	1025	0	0
65	1275	0.103277	114166	255	0	-1.7	-10.6	0	1025	0	0
66	1278	0.08274	79949	255	0	-1.7	-10.6	0	1025	0	0
67	1279	0.067004	64743	255	0	-1.7	-10.6	0	1025	0	0
68	1283	0.074039	76537	255	0	-1.7	-10.6	0	1025	0	0
69	1284	1.52607	442438	255	0	-1.7	-10.6	0	1025	0	0
70	1285	0.182	130067	255	0	-1.7	-10.6	0	1025	0	0
71	1296	0.015494	8836	255	0	-1.7	-10.6	0	1025	0	0
72	1297	0.037646	21469	255	0	-1.7	-10.6	0	1025	0	0
73	1300	0.047624	25609	255	0	-1.7	-10.6	0	1025	0	0
74	1302	0.149468	90411	255	0	-1.7	-10.6	0	1025	0	0
75	1303	0.179901838	200000	255	0	-1.7	-10.6	0	1025	0	0
76	1304	0.282166	91363	255	0	-1.7	-10.6	0	1025	0	0
77	1306	0.069	54172	255	0	-1.7	-10.6	0	1025	0	0
78	1309	0.05598	58041	255	0	-1.7	-10.6	0	1025	0	0
79	1310	0.0555	57274	255	0	-1.7	-10.6	0	1025	0	0
80	1311	0.065358	66794	255	0	-1.7	-10.6	0	1025	0	0
81	1315	0.02172	82789	255	0	-1.7	-10.6	0	1025	0	0
82	1316	0.041312	49975	255	0	-1.7	-10.6	0	1025	0	0
83	1318	0.073995	73488	255	0	-1.7	-10.6	0	1025	0	0
84	1319	0.119994	287419	255	0	-1.7	-10.6	0	1025	0	0
85	1323	0.148	87200	255	0	-1.7	-10.6	0	1025	0	0
86	1353	0.002975	22201	255	0	-5.6	-8.3	-1	1026.2	0	0
87	1	0.179901838	2720	104	0	15	8.9	0	1023.1	0	0
88	32	0.179901838	48392	105	0	15	8.9	0	1023.1	0	0
89	41	0.179901838	93860	68	0	15	8.9	0	1023.1	0	0
90	55	0.179901838	16726	111	0	15	8.9	0	1023.1	0	0
91	69	0.179901838	387638	100	0	15	8.9	0	1023.1	0	0
92	79	0.179901838	36240	110	0	15	8.9	0	1023.1	0	0
93	82	0.179901838	10743	74	0	15	8.9	0	1023.1	0	0
94	91	0.179901838	68094	103	0	15	8.9	0	1023.1	0	0
95	107	0.179901838	97532	105	10	5.3	3.4	-2	1008.4	0	0
96	108	0.179901838	81580	13	5	5.3	3.4	-2	1008.4	0	0
97	111	0.179901838	118338	9	7	5.3	3.4	-2	1008.4	0	0
98	112	0.179901838	32206	255	6	5.3	3.4	-2	1008.4	0	0
99	117	0.179901838	15489	104	4	5.3	3.4	-2	1008.4	0	0
100	118	0.305	138316	60	8	5.3	3.4	-2	1008.4	0	0
101	119	0.179901838	91149	107	7	5.3	3.4	-2	1008.4	0	0
102	121	0.4905	150318	6	9	5.3	3.4	-2	1008.4	0	0
103	136	0.179901838	56467	60	9	5.3	3.4	-2	1008.4	0	0
104	137	0.179901838	64024	67	6	5.3	3.4	-2	1008.4	0	0
105	139	0.179901838	56629	0	6	5.3	3.4	-2	1008.4	0	0
106	141	0.179901838	44789	19	5	5.3	3.4	-2	1008.4	0	0
107	144	0.179901838	57673	255	5	5.3	3.4	-2	1008.4	0	0
108	147	0.179901838	82548	77	7	5.3	3.4	-2	1008.4	0	0
109	148	0.1121	174601	60	12	5.3	3.4	-2	1008.4	0	0
110	149	0.179901838	81881	60	8	5.3	3.4	-2	1008.4	0	0
111	159	0.00801	9788	255	0	17.8	3.9	0	1008.7	0	0
112	171	0.06809	131797	68	0	17.8	3.9	0	1008.7	0	0
113	173	0.09731	90903	255	0	17.8	3.9	0	1008.7	0	0
114	174	0.13506	90900	255	0	17.8	3.9	0	1008.7	0	0
115	181	0.18141	148829	114	0	17.8	3.9	0	1008.7	0	0
116	183	0.15205	132518	92	0	17.8	3.9	0	1008.7	0	0
117	190	0.14222	137040	57	0	17.8	3.9	0	1008.7	0	0
118	235	0.03105	9309	70	0	17.8	3.9	0	1008.7	0	0
119	238	0.14137	45017	255	0	17.8	3.9	0	1008.7	0	0
120	240	0.08656	111304	64	0	17.8	3.9	0	1008.7	0	0
121	246	0.35224	202435	67	0	17.8	3.9	0	1008.7	0	0
122	247	0.15417	64560	65	0	17.8	3.9	0	1008.7	0	0
123	248	0.06595	24643	82	0	17.8	3.9	0	1008.7	0	0
124	253	0.08162	65907	64	0	17.8	3.9	0	1008.7	0	0
125	254	0.12685	254766	89	0	17.8	3.9	0	1008.7	0	0
126	263	0.07396	87673	60	0	17.8	3.9	0	1008.7	0	0
127	270	0.01177	29778	255	0	17.8	3.9	0	1008.7	0	0
128	275	0.10246	70832	114	0	17.8	3.9	0	1008.7	0	1
129	276	0.13529	70837	114	0	17.8	3.9	0	1008.7	0	0
130	278	0.08592	148101	255	0	17.8	3.9	0	1008.7	0	0
131	290	0.07609	51732	66	0	17.8	3.9	0	1008.7	0	0
132	293	0.67271	408000	110	0	0.6	-8.3	0	1028.9	0	0
133	312	0.00488	6625	255	0	0.6	-8.3	0	1028.9	0	0
134	318	0.15945	105000	255	0	0.6	-8.3	0	1028.9	0	0
135	335	0.43418	229000	110	0	0.6	-8.3	0	1028.9	0	0
136	345	0.00072	7250	255	0	0.6	-8.3	0	1028.9	0	0
137	356	0.00081	4336	255	0	0.6	-8.3	0	1028.9	0	0
138	423	0.00088	969	255	0	0.6	-8.3	0	1028.9	0	0
139	439	0.10059	62205	255	0	0.6	-8.3	0	1028.9	0	0
140	492	0.16924	193800	255	0	0.6	-8.3	0	1028.9	0	0
141	534	0.00396	898	255	0	0.6	-8.3	0	1028.9	0	0
142	560	0.3326	340000	110	0	0.6	-8.3	0	1028.9	0	0
143	623	0.01525	49388	31	6	13.9	11.7	-2	1012.1	0	0
144	653	0.885928	420885	30	8	13.9	11.7	-2	1012.1	0	0
145	657	0.0284	109071	66	3	6	3	-2	967.2	0	0
146	658	0.0051	31075	76	2	6	3	-2	967.2	0	0
147	666	0.003	12045	76	1	6	3	-2	967.2	0	0
148	667	0.002	15715	66	2	6	3	-2	967.2	0	0
149	673	0.01606	36307	76	2	6	3	-2	967.2	0	0
150	675	0.0552	3853	76	1	6	3	-2	967.2	0	0
151	677	0.0022	7072	19	2	6	3	-2	967.2	0	0
152	680	0.0023	9849	76	2	6	3	-2	967.2	0	0
153	683	0.0017	4650	76	2	6	3	-2	967.2	0	0
154	685	0.2768	270034	76	5	6	3	-2	967.2	0	0
155	687	0.0126	36221	76	4	6	3	-2	967.2	0	0
156	693	0.0793	57436	76	3	6	3	-2	967.2	0	0
157	697	0.003584	18697	19	2	6	3	-2	967.2	0	0
158	698	0.0034	13939	76	1	6	3	-2	967.2	0	0
159	701	0.0192	128682	66	4	6	3	-2	967.2	0	0
160	708	0.0209	102429	45	4	6	3	-2	967.2	0	0
161	710	0.0013	12088	19	4	6	3	-2	967.2	0	0
162	721	0.0357	121471	66	3	6	3	-2	967.2	0	0
163	722	0.0042	31635	66	3	6	3	-2	967.2	0	0
164	729	0.0035	17190	19	2	6	3	-2	967.2	0	0
165	730	0.0217	126045	66	4	6	3	-2	967.2	0	0
166	732	0.0254	66187	76	1	6	3	-2	967.2	0	0
167	739	0.0255	137046	66	2	6	3	-2	967.2	0	0
168	742	0.011	31829	76	2	6	3	-2	967.2	0	0
169	801	3.95374	484376	52	5	-6.8	-12.7	-2	1026.5	0	0
170	827	0.022792	5839	255	1	15	8.9	0	1023.1	0	0
171	844	0.01649	6944	255	1	15	8.9	0	1023.1	0	0
172	848	0.000333	8552	255	1	15	8.9	0	1023.1	0	0
173	879	0.209	110235	255	0	18.9	16.7	0	1015.1	0	0
174	880	0.128279	157723	255	0	18.9	16.7	0	1015.1	0	0
175	881	0.902	344798	255	0	18.9	16.7	0	1015.1	0	0
176	882	0.02	39143	255	0	18.9	16.7	0	1015.1	0	0
177	884	0.033	38598	255	0	18.9	16.7	0	1015.1	0	0
178	886	0.18	69799	255	0	18.9	16.7	0	1015.1	0	0
179	887	0.046	69754	255	0	18.9	16.7	0	1015.1	0	0
180	889	0.073	126077	255	0	18.9	16.7	0	1015.1	0	0
181	890	0.38	202937	255	0	18.9	16.7	0	1015.1	0	0
182	892	0.145	481999	255	0	18.9	16.7	0	1015.1	0	0
183	893	0.025	47191	255	0	18.9	16.7	0	1015.1	0	0
184	894	0.063	101555	255	0	18.9	16.7	0	1015.1	0	0
185	895	0.033	55087	255	0	18.9	16.7	0	1015.1	0	0
186	896	0.24	245637	255	0	18.9	16.7	0	1015.1	0	0
187	903	0.574	275793	255	0	18.9	16.7	0	1015.1	0	0
188	905	0.036	39648	255	0	18.9	16.7	0	1015.1	0	0
189	909	0.11	66121	255	0	18.9	16.7	0	1015.1	0	0
190	914	0.371	229973	255	0	18.9	16.7	0	1015.1	0	0
191	919	0.017	31233	255	0	18.9	16.7	0	1015.1	0	0
192	922	0.107	147205	255	0	18.9	16.7	0	1015.1	0	0
193	924	0.186	252268	255	0	18.9	16.7	0	1015.1	0	0
194	925	0.013	54405	255	0	18.9	16.7	0	1015.1	0	0
195	926	0.018	26033	255	0	18.9	16.7	0	1015.1	0	0
196	928	0.34	179115	255	0	18.9	16.7	0	1015.1	0	0
197	929	0.313	199628	255	0	18.9	16.7	0	1015.1	0	0
198	931	0.202	216050	255	0	18.9	16.7	0	1015.1	0	0
199	935	0.02	16135	255	0	18.9	16.7	0	1015.1	0	0
200	936	0.0125	11350	255	0	18.9	16.7	0	1015.1	0	0
201	941	0.00576	8079	255	0	18.9	16.7	0	1015.1	0	0
202	942	0.049	57334	255	0	18.9	16.7	0	1015.1	0	0
203	945	0.237	332447	255	0	18.9	16.7	0	1015.1	0	0
204	948	0.008	20372	255	0	18.9	16.7	0	1015.1	0	0
205	950	0.044	16052	255	0	18.9	16.7	0	1015.1	0	0
206	952	0.19	218024	255	0	18.9	16.7	0	1015.1	0	0
207	961	0.302	155882	255	0	18.9	16.7	0	1015.1	0	0
208	966	0.516	393530	255	0	18.9	16.7	0	1015.1	0	0
209	967	0.079	119262	255	0	18.9	16.7	0	1015.1	0	0
210	968	0.131	153999	255	0	18.9	16.7	0	1015.1	0	0
211	969	0.177	193723	255	0	18.9	16.7	0	1015.1	0	0
212	970	0.055	346056	255	0	18.9	16.7	0	1015.1	0	0
213	971	0.216	301307	255	0	18.9	16.7	0	1015.1	0	0
214	973	0.168	193960	255	0	18.9	16.7	0	1015.1	0	0
215	974	0.047	186572	255	0	18.9	16.7	0	1015.1	0	0
216	975	0.234	426472	255	0	18.9	16.7	0	1015.1	0	0
217	977	0.069	8837	255	0	18.9	16.7	0	1015.1	0	0
218	978	0.137	258491	255	0	18.9	16.7	0	1015.1	0	0
219	981	0.14504	167055	255	0	18.9	16.7	0	1015.1	0	0
220	988	0.036	24463	255	0	18.9	16.7	0	1015.1	0	0
221	990	0.056	82939	255	0	18.9	16.7	0	1015.1	0	0
222	992	0.022	51483	255	0	18.9	16.7	0	1015.1	0	0
223	994	0.089	108392	255	0	18.9	16.7	0	1015.1	0	0
224	996	0.111	77632	255	0	18.9	16.7	0	1015.1	0	0
225	1001	0.005	4482	255	1	10.6	5	0	1007.3	0	0
226	1007	0.0265	41933	255	2	10.6	5	0	1007.3	0	0
227	1068	0.162512	112956	255	0	5.1	0.9	-2	1003.6	0	0
228	1073	0.103	194111	255	0	3.3	-3.9	0	1002.7	0	0
229	1074	0.039568	89858	255	0	3.3	-3.9	0	1002.7	0	0
230	1106	0.064	92099	255	0	3.3	-3.9	0	1002.7	0	0
231	1120	0.044745	70040	255	0	3.3	-3.9	0	1002.7	0	0
232	1128	0.068123	58703	255	0	3.3	-3.9	0	1002.7	0	0
233	1137	0.009	27452	255	0	3.3	-3.9	0	1002.7	0	0
234	1141	0.02	20986	255	0	3.3	-3.9	0	1002.7	0	0
235	1143	0.049	96612	255	0	3.3	-3.9	0	1002.7	0	0
236	1147	0.110896	234476	255	0	3.3	-3.9	0	1002.7	0	0
237	1172	0.30076	63847	255	0	3.3	-3.9	0	1002.7	0	0
238	1219	0.071	91316	255	0	3.3	-3.9	0	1002.7	0	0
239	1225	0.156343	122746	255	0	-0.6	-10	0	1026	0	0
240	1226	0.035658	27995	255	0	-0.6	-10	0	1026	0	0
241	1230	0.024	22524	255	0	-0.6	-10	0	1026	0	0
242	1232	0.199	181328	255	0	-0.6	-10	0	1026	0	0
243	1234	0.022665	46037	255	0	-0.6	-10	0	1026	0	0
244	1238	0.0663	129707	255	0	-0.6	-10	0	1026	0	0
245	1239	0.024	31300	255	0	-0.6	-10	0	1026	0	0
246	1241	0.176715	194188	255	0	-0.6	-10	0	1026	0	0
247	1242	0.179901838	23871	255	0	-0.6	-10	0	1026	0	0
248	1245	0.02925	35354	255	0	-0.6	-10	0	1026	0	0
249	1246	0.035	50327	255	0	-0.6	-10	0	1026	0	0
250	1247	0.0648	69876	255	0	-0.6	-10	0	1026	0	0
251	1249	0.367	159384	255	0	-0.6	-10	0	1026	0	0
252	1251	0.287	104604	255	0	-0.6	-10	0	1026	0	0
253	1252	0.441996	116249	255	0	-0.6	-10	0	1026	0	0
254	1253	0.217859	134748	255	0	-0.6	-10	0	1026	0	0
255	1255	0.028806	23702	255	0	-0.6	-10	0	1026	0	0
256	1257	0.174077	61274	255	0	-0.6	-10	0	1026	0	0
257	1258	0.793217	273234	255	0	-0.6	-10	0	1026	0	0
258	1259	0.127	71088	255	0	-0.6	-10	0	1026	0	0
259	1260	0.03694	86455	255	0	-0.6	-10	0	1026	0	0
260	1261	0.131562	42942	255	0	-0.6	-10	0	1026	0	0
261	1264	0.093375	33012	255	0	-0.6	-10	0	1026	0	0
262	1266	0.057	13469	255	0	-0.6	-10	0	1026	0	0
263	1267	0.196895	138977	255	0	-0.6	-10	0	1026	0	0
264	1272	0.127834	247471	255	0	-0.6	-10	0	1026	0	0
265	1275	0.107354	114166	255	0	-0.6	-10	0	1026	0	0
266	1278	0.084213	79949	255	0	-0.6	-10	0	1026	0	0
267	1279	0.068196	64743	255	0	-0.6	-10	0	1026	0	0
268	1283	0.074336	76537	255	0	-0.6	-10	0	1026	0	0
269	1284	1.52337	442438	255	0	-0.6	-10	0	1026	0	0
270	1285	0.194	130067	255	0	-0.6	-10	0	1026	0	0
271	1296	0.016096	8836	255	0	-0.6	-10	0	1026	0	0
272	1297	0.039108	21469	255	0	-0.6	-10	0	1026	0	0
273	1300	0.047818	25609	255	0	-0.6	-10	0	1026	0	0
274	1302	0.129404	90411	255	0	-0.6	-10	0	1026	0	0
275	1303	0.179901838	200000	255	0	-0.6	-10	0	1026	0	0
276	1304	0.263952	91363	255	0	-0.6	-10	0	1026	0	0
277	1306	0.071	54172	255	0	-0.6	-10	0	1026	0	0
278	1309	0.0511	58041	255	0	-0.6	-10	0	1026	0	0
279	1310	0.04594	57274	255	0	-0.6	-10	0	1026	0	0
280	1311	0.061578	66794	255	0	-0.6	-10	0	1026	0	0
281	1315	0.02328	82789	255	0	-0.6	-10	0	1026	0	0
282	1316	0.0405	49975	255	0	-0.6	-10	0	1026	0	0
283	1318	0.073995	73488	255	0	-0.6	-10	0	1026	0	0
284	1319	0.119994	287419	255	0	-0.6	-10	0	1026	0	0
285	1323	0.148	87200	255	0	-0.6	-10	0	1026	0	0
286	1353	0.0057	22201	255	0	-5	-8.3	-1	1026.6	0	0
287	1	0.179901838	2720	104	0	18.3	7.8	0	1023.5	0	0
288	32	0.179901838	48392	105	0	18.3	7.8	0	1023.5	0	0
289	41	0.179901838	93860	68	0	18.3	7.8	0	1023.5	0	0
290	55	0.179901838	16726	111	0	18.3	7.8	0	1023.5	0	0
291	69	0.179901838	387638	100	0	18.3	7.8	0	1023.5	0	0
292	79	0.179901838	36240	110	0	18.3	7.8	0	1023.5	0	0
293	82	0.179901838	10743	74	0	18.3	7.8	0	1023.5	0	0
294	91	0.179901838	68094	103	0	18.3	7.8	0	1023.5	0	0
295	107	0.179901838	97532	105	10	8.1	3.5	-2	1008.7	0	0
296	108	0.179901838	81580	13	5	8.1	3.5	-2	1008.7	0	0
297	111	0.179901838	118338	9	7	8.1	3.5	-2	1008.7	0	0
298	112	0.179901838	32206	255	6	8.1	3.5	-2	1008.7	0	0
299	117	0.179901838	15489	104	4	8.1	3.5	-2	1008.7	0	0
300	118	0.3348	138316	60	8	8.1	3.5	-2	1008.7	0	0
301	119	0.179901838	91149	107	7	8.1	3.5	-2	1008.7	0	0
302	121	0.4945	150318	6	9	8.1	3.5	-2	1008.7	0	0
303	136	0.179901838	56467	60	9	8.1	3.5	-2	1008.7	0	0
304	137	0.179901838	64024	67	6	8.1	3.5	-2	1008.7	0	0
305	139	0.179901838	56629	0	6	8.1	3.5	-2	1008.7	0	0
306	141	0.179901838	44789	19	5	8.1	3.5	-2	1008.7	0	0
307	144	0.179901838	57673	255	5	8.1	3.5	-2	1008.7	0	0
308	147	0.179901838	82548	77	7	8.1	3.5	-2	1008.7	0	0
309	148	0.1259	174601	60	12	8.1	3.5	-2	1008.7	0	0
310	149	0.179901838	81881	60	8	8.1	3.5	-2	1008.7	0	0
311	159	0.01031	9788	255	0	18.9	5	0	1009.4	0	0
312	171	0.06935	131797	68	0	18.9	5	0	1009.4	0	0
313	173	0.09716	90903	255	0	18.9	5	0	1009.4	0	0
314	174	0.13564	90900	255	0	18.9	5	0	1009.4	0	0
315	181	0.15906	148829	114	0	18.9	5	0	1009.4	0	0
316	183	0.15288	132518	92	0	18.9	5	0	1009.4	0	0
317	190	0.14282	137040	57	0	18.9	5	0	1009.4	0	0
318	235	0.0378	9309	70	0	18.9	5	0	1009.4	0	0
319	238	0.13802	45017	255	0	18.9	5	0	1009.4	0	0
320	240	0.08576	111304	64	0	18.9	5	0	1009.4	0	0
321	246	0.35675	202435	67	0	18.9	5	0	1009.4	0	0
322	247	0.15518	64560	65	0	18.9	5	0	1009.4	0	0
323	248	0.06586	24643	82	0	18.9	5	0	1009.4	0	0
324	253	0.08147	65907	64	0	18.9	5	0	1009.4	0	0
325	254	0.16195	254766	89	0	18.9	5	0	1009.4	0	0
326	263	0.07425	87673	60	0	18.9	5	0	1009.4	0	0
327	270	0.01191	29778	255	0	18.9	5	0	1009.4	0	0
328	275	0.10324	70832	114	0	18.9	5	0	1009.4	0	1
329	276	0.13726	70837	114	0	18.9	5	0	1009.4	0	0
330	278	0.09199	148101	255	0	18.9	5	0	1009.4	0	0
331	290	0.08015	51732	66	0	18.9	5	0	1009.4	0	0
332	293	0.69679	408000	110	0	2.2	-7.8	0	1029.9	0	0
333	312	0.0036	6625	255	0	2.2	-7.8	0	1029.9	0	0
334	318	0.16497	105000	255	0	2.2	-7.8	0	1029.9	0	0
335	335	0.35804	229000	110	0	2.2	-7.8	0	1029.9	0	0
336	345	0.00072	7250	255	0	2.2	-7.8	0	1029.9	0	0
337	356	0.00072	4336	255	0	2.2	-7.8	0	1029.9	0	0
338	423	0.00076	969	255	0	2.2	-7.8	0	1029.9	0	0
339	439	0.09242	62205	255	0	2.2	-7.8	0	1029.9	0	0
340	492	0.16669	193800	255	0	2.2	-7.8	0	1029.9	0	0
341	534	0.00368	898	255	0	2.2	-7.8	0	1029.9	0	0
342	560	0.33097	340000	110	0	2.2	-7.8	0	1029.9	0	0
343	623	0.016	49388	31	6	13.9	11.7	-2	1012.3	0	0
344	653	0.903609	420885	30	8	13.9	11.7	-2	1012.3	0	0
345	657	0.035	109071	66	3	7	4	-2	967.2	0	0
346	658	0.0049	31075	76	2	7	4	-2	967.2	0	0
347	666	0.0024	12045	76	1	7	4	-2	967.2	0	0
348	667	0.002	15715	66	2	7	4	-2	967.2	0	0
349	673	0.02463	36307	76	2	7	4	-2	967.2	0	0
350	675	0.0598	3853	76	1	7	4	-2	967.2	0	0
351	677	0.0021	7072	19	2	7	4	-2	967.2	0	0
352	680	0.0024	9849	76	2	7	4	-2	967.2	0	0
353	683	0.0016	4650	76	2	7	4	-2	967.2	0	0
354	685	0.2773	270034	76	5	7	4	-2	967.2	0	0
355	687	0.0126	36221	76	4	7	4	-2	967.2	0	0
356	693	0.0758	57436	76	3	7	4	-2	967.2	0	0
357	697	0.003922	18697	19	2	7	4	-2	967.2	0	0
358	698	0.0031	13939	76	1	7	4	-2	967.2	0	0
359	701	0.019	128682	66	4	7	4	-2	967.2	0	0
360	708	0.0196	102429	45	4	7	4	-2	967.2	0	0
361	710	0.0014	12088	19	4	7	4	-2	967.2	0	0
362	721	0.0349	121471	66	3	7	4	-2	967.2	0	0
363	722	0.0032	31635	66	3	7	4	-2	967.2	0	0
364	729	0.0043	17190	19	2	7	4	-2	967.2	0	0
365	730	0.0215	126045	66	4	7	4	-2	967.2	0	0
366	732	0.0248	66187	76	1	7	4	-2	967.2	0	0
367	739	0.0204	137046	66	2	7	4	-2	967.2	0	0
368	742	0.0134	31829	76	2	7	4	-2	967.2	0	0
369	801	3.94683	484376	52	5	-4.5	-14.1	-2	1026.9	0	0
370	827	0.022792	5839	255	1	18.3	7.8	0	1023.5	0	0
371	844	0.01569	6944	255	1	18.3	7.8	0	1023.5	0	0
372	848	0.000333	8552	255	1	18.3	7.8	0	1023.5	0	0
373	879	0.222	110235	255	0	18.9	16.7	0	1014.9	0	0
374	880	0.12628	157723	255	0	18.9	16.7	0	1014.9	0	0
375	881	0.926	344798	255	0	18.9	16.7	0	1014.9	0	0
376	882	0.021	39143	255	0	18.9	16.7	0	1014.9	0	0
377	884	0.035	38598	255	0	18.9	16.7	0	1014.9	0	0
378	886	0.178	69799	255	0	18.9	16.7	0	1014.9	0	0
379	887	0.045	69754	255	0	18.9	16.7	0	1014.9	0	0
380	889	0.082	126077	255	0	18.9	16.7	0	1014.9	0	0
381	890	0.387	202937	255	0	18.9	16.7	0	1014.9	0	0
382	892	0.123	481999	255	0	18.9	16.7	0	1014.9	0	0
383	893	0.024	47191	255	0	18.9	16.7	0	1014.9	0	0
384	894	0.064	101555	255	0	18.9	16.7	0	1014.9	0	0
385	895	0.033	55087	255	0	18.9	16.7	0	1014.9	0	0
386	896	0.239	245637	255	0	18.9	16.7	0	1014.9	0	0
387	903	0.576	275793	255	0	18.9	16.7	0	1014.9	0	0
388	905	0.033	39648	255	0	18.9	16.7	0	1014.9	0	0
389	909	0.107	66121	255	0	18.9	16.7	0	1014.9	0	0
390	914	0.366	229973	255	0	18.9	16.7	0	1014.9	0	0
391	919	0.018	31233	255	0	18.9	16.7	0	1014.9	0	0
392	922	0.108	147205	255	0	18.9	16.7	0	1014.9	0	0
393	924	0.198	252268	255	0	18.9	16.7	0	1014.9	0	0
394	925	0.013	54405	255	0	18.9	16.7	0	1014.9	0	0
395	926	0.023	26033	255	0	18.9	16.7	0	1014.9	0	0
396	928	0.408	179115	255	0	18.9	16.7	0	1014.9	0	0
397	929	0.325	199628	255	0	18.9	16.7	0	1014.9	0	0
398	931	0.205	216050	255	0	18.9	16.7	0	1014.9	0	0
399	935	0.019	16135	255	0	18.9	16.7	0	1014.9	0	0
400	936	0.013	11350	255	0	18.9	16.7	0	1014.9	0	0
401	941	0.00576	8079	255	0	18.9	16.7	0	1014.9	0	0
402	942	0.047	57334	255	0	18.9	16.7	0	1014.9	0	0
403	945	0.217	332447	255	0	18.9	16.7	0	1014.9	0	0
404	948	0.011	20372	255	0	18.9	16.7	0	1014.9	0	0
405	950	0.034	16052	255	0	18.9	16.7	0	1014.9	0	0
406	952	0.185	218024	255	0	18.9	16.7	0	1014.9	0	0
407	961	0.29876	155882	255	0	18.9	16.7	0	1014.9	0	0
408	966	0.527	393530	255	0	18.9	16.7	0	1014.9	0	0
409	967	0.072	119262	255	0	18.9	16.7	0	1014.9	0	0
410	968	0.13	153999	255	0	18.9	16.7	0	1014.9	0	0
411	969	0.171	193723	255	0	18.9	16.7	0	1014.9	0	0
412	970	0.056	346056	255	0	18.9	16.7	0	1014.9	0	0
413	971	0.215	301307	255	0	18.9	16.7	0	1014.9	0	0
414	973	0.16	193960	255	0	18.9	16.7	0	1014.9	0	0
415	974	0.046	186572	255	0	18.9	16.7	0	1014.9	0	0
416	975	0.229	426472	255	0	18.9	16.7	0	1014.9	0	0
417	977	0.068	8837	255	0	18.9	16.7	0	1014.9	0	0
418	978	0.142	258491	255	0	18.9	16.7	0	1014.9	0	0
419	981	0.14804	167055	255	0	18.9	16.7	0	1014.9	0	0
420	988	0.035	24463	255	0	18.9	16.7	0	1014.9	0	0
421	990	0.054	82939	255	0	18.9	16.7	0	1014.9	0	0
422	992	0.022	51483	255	0	18.9	16.7	0	1014.9	0	0
423	994	0.086	108392	255	0	18.9	16.7	0	1014.9	0	0
424	996	0.111	77632	255	0	18.9	16.7	0	1014.9	0	0
425	1001	0.004	4482	255	1	12.2	6.1	0	1007.6	0	0
426	1007	0.026	41933	255	2	12.2	6.1	0	1007.6	0	0
427	1068	0.19056	112956	255	0	5.9	1.1	-2	1003.6	0	0
428	1073	0.101	194111	255	0	4.4	-3.3	0	1003	0	0
429	1074	0.036966	89858	255	0	4.4	-3.3	0	1003	0	0
430	1106	0.062	92099	255	0	4.4	-3.3	0	1003	0	0
431	1120	0.044696	70040	255	0	4.4	-3.3	0	1003	0	0
432	1128	0.071233	58703	255	0	4.4	-3.3	0	1003	0	0
433	1137	0.008	27452	255	0	4.4	-3.3	0	1003	0	0
434	1141	0.021	20986	255	0	4.4	-3.3	0	1003	0	0
435	1143	0.049	96612	255	0	4.4	-3.3	0	1003	0	0
436	1147	0.108956	234476	255	0	4.4	-3.3	0	1003	0	0
437	1172	0.356459	63847	255	0	4.4	-3.3	0	1003	0	0
438	1219	0.065	91316	255	0	4.4	-3.3	0	1003	0	0
439	1225	0.156343	122746	255	0	0.6	-10	0	1026.8	0	0
440	1226	0.035658	27995	255	0	0.6	-10	0	1026.8	0	0
441	1230	0.025	22524	255	0	0.6	-10	0	1026.8	0	0
442	1232	0.2	181328	255	0	0.6	-10	0	1026.8	0	0
443	1234	0.025138	46037	255	0	0.6	-10	0	1026.8	0	0
444	1238	0.066	129707	255	0	0.6	-10	0	1026.8	0	0
445	1239	0.024	31300	255	0	0.6	-10	0	1026.8	0	0
446	1241	0.176719	194188	255	0	0.6	-10	0	1026.8	0	0
447	1242	0.179901838	23871	255	0	0.6	-10	0	1026.8	0	0
448	1245	0.02275	35354	255	0	0.6	-10	0	1026.8	0	0
449	1246	0.036	50327	255	0	0.6	-10	0	1026.8	0	0
450	1247	0.072	69876	255	0	0.6	-10	0	1026.8	0	0
451	1249	0.339	159384	255	0	0.6	-10	0	1026.8	0	0
452	1251	0.281	104604	255	0	0.6	-10	0	1026.8	0	0
453	1252	0.439998	116249	255	0	0.6	-10	0	1026.8	0	0
454	1253	0.251359	134748	255	0	0.6	-10	0	1026.8	0	0
455	1255	0.035386	23702	255	0	0.6	-10	0	1026.8	0	0
456	1257	0.176649	61274	255	0	0.6	-10	0	1026.8	0	0
457	1258	0.793915	273234	255	0	0.6	-10	0	1026.8	0	0
458	1259	0.124	71088	255	0	0.6	-10	0	1026.8	0	0
459	1260	0.03829	86455	255	0	0.6	-10	0	1026.8	0	0
460	1261	0.149062	42942	255	0	0.6	-10	0	1026.8	0	0
461	1264	0.084625	33012	255	0	0.6	-10	0	1026.8	0	0
462	1266	0.056	13469	255	0	0.6	-10	0	1026.8	0	0
463	1267	0.201691	138977	255	0	0.6	-10	0	1026.8	0	0
464	1272	0.118571	247471	255	0	0.6	-10	0	1026.8	0	0
465	1275	0.101239	114166	255	0	0.6	-10	0	1026.8	0	0
466	1278	0.083035	79949	255	0	0.6	-10	0	1026.8	0	0
467	1279	0.067242	64743	255	0	0.6	-10	0	1026.8	0	0
468	1283	0.072612	76537	255	0	0.6	-10	0	1026.8	0	0
469	1284	1.52459	442438	255	0	0.6	-10	0	1026.8	0	0
470	1285	0.186	130067	255	0	0.6	-10	0	1026.8	0	0
471	1296	0.016208	8836	255	0	0.6	-10	0	1026.8	0	0
472	1297	0.039382	21469	255	0	0.6	-10	0	1026.8	0	0
473	1300	0.04867	25609	255	0	0.6	-10	0	1026.8	0	0
474	1302	0.128655	90411	255	0	0.6	-10	0	1026.8	0	0
475	1303	0.179901838	200000	255	0	0.6	-10	0	1026.8	0	0
476	1304	0.30611	91363	255	0	0.6	-10	0	1026.8	0	0
477	1306	0.067	54172	255	0	0.6	-10	0	1026.8	0	0
478	1309	0.04623	58041	255	0	0.6	-10	0	1026.8	0	0
479	1310	0.0411	57274	255	0	0.6	-10	0	1026.8	0	0
480	1311	0.060888	66794	255	0	0.6	-10	0	1026.8	0	0
481	1315	0.02502	82789	255	0	0.6	-10	0	1026.8	0	0
482	1316	0.039469	49975	255	0	0.6	-10	0	1026.8	0	0
483	1318	0.073995	73488	255	0	0.6	-10	0	1026.8	0	0
484	1319	0.131993	287419	255	0	0.6	-10	0	1026.8	0	0
485	1323	0.147	87200	255	0	0.6	-10	0	1026.8	0	0
486	1353	0.005625	22201	255	0	-3.9	-8.3	-1	1027.3	0	0
487	1	0.179901838	2720	104	0	21.7	7.8	0	1024.1	0	0
488	32	0.179901838	48392	105	0	21.7	7.8	0	1024.1	0	0
489	41	0.179901838	93860	68	0	21.7	7.8	0	1024.1	0	0
490	55	0.179901838	16726	111	0	21.7	7.8	0	1024.1	0	0
491	69	0.179901838	387638	100	0	21.7	7.8	0	1024.1	0	0
492	79	0.179901838	36240	110	0	21.7	7.8	0	1024.1	0	0
493	82	0.179901838	10743	74	0	21.7	7.8	0	1024.1	0	0
494	91	0.179901838	68094	103	0	21.7	7.8	0	1024.1	0	0
495	107	0.179901838	97532	105	10	9.6	0.2	-2	1008.4	0	0
496	108	0.179901838	81580	13	5	9.6	0.2	-2	1008.4	0	0
497	111	0.179901838	118338	9	7	9.6	0.2	-2	1008.4	0	0
498	112	0.179901838	32206	255	6	9.6	0.2	-2	1008.4	0	0
499	117	0.179901838	15489	104	4	9.6	0.2	-2	1008.4	0	0
500	118	0.3092	138316	60	8	9.6	0.2	-2	1008.4	0	0
501	119	0.179901838	91149	107	7	9.6	0.2	-2	1008.4	0	0
502	121	0.5095	150318	6	9	9.6	0.2	-2	1008.4	0	0
503	136	0.179901838	56467	60	9	9.6	0.2	-2	1008.4	0	0
504	137	0.179901838	64024	67	6	9.6	0.2	-2	1008.4	0	0
505	139	0.179901838	56629	0	6	9.6	0.2	-2	1008.4	0	0
506	141	0.179901838	44789	19	5	9.6	0.2	-2	1008.4	0	0
507	144	0.179901838	57673	255	5	9.6	0.2	-2	1008.4	0	0
508	147	0.179901838	82548	77	7	9.6	0.2	-2	1008.4	0	0
509	148	0.1356	174601	60	12	9.6	0.2	-2	1008.4	0	0
510	149	0.179901838	81881	60	8	9.6	0.2	-2	1008.4	0	0
511	159	0.00883	9788	255	0	18.9	6.7	-1	1010	0	0
512	171	0.06672	131797	68	0	18.9	6.7	-1	1010	0	0
513	173	0.09859	90903	255	0	18.9	6.7	-1	1010	0	0
514	174	0.13391	90900	255	0	18.9	6.7	-1	1010	0	0
515	181	0.19149	148829	114	0	18.9	6.7	-1	1010	0	0
516	183	0.15409	132518	92	0	18.9	6.7	-1	1010	0	0
517	190	0.14272	137040	57	0	18.9	6.7	-1	1010	0	0
518	235	0.03473	9309	70	0	18.9	6.7	-1	1010	0	0
519	238	0.14001	45017	255	0	18.9	6.7	-1	1010	0	0
520	240	0.0872	111304	64	0	18.9	6.7	-1	1010	0	0
521	246	0.35681	202435	67	0	18.9	6.7	-1	1010	0	0
522	247	0.15777	64560	65	0	18.9	6.7	-1	1010	0	0
523	248	0.06648	24643	82	0	18.9	6.7	-1	1010	0	0
524	253	0.08159	65907	64	0	18.9	6.7	-1	1010	0	0
525	254	0.27508	254766	89	0	18.9	6.7	-1	1010	0	0
526	263	0.0745	87673	60	0	18.9	6.7	-1	1010	0	0
527	270	0.01186	29778	255	0	18.9	6.7	-1	1010	0	0
528	275	0.10294	70832	114	0	18.9	6.7	-1	1010	0	1
529	276	0.13963	70837	114	0	18.9	6.7	-1	1010	0	0
530	278	0.09237	148101	255	0	18.9	6.7	-1	1010	0	0
531	290	0.07734	51732	66	0	18.9	6.7	-1	1010	0	0
532	293	0.64216	408000	110	0	3.3	-7.8	0	1030.3	0	0
533	312	0.0036	6625	255	0	3.3	-7.8	0	1030.3	0	0
534	318	0.17996	105000	255	0	3.3	-7.8	0	1030.3	0	0
535	335	0.33427	229000	110	0	3.3	-7.8	0	1030.3	0	0
536	345	0.00068	7250	255	0	3.3	-7.8	0	1030.3	0	0
537	356	0.00072	4336	255	0	3.3	-7.8	0	1030.3	0	0
538	423	0.00076	969	255	0	3.3	-7.8	0	1030.3	0	0
539	439	0.09606	62205	255	0	3.3	-7.8	0	1030.3	0	0
540	492	0.16372	193800	255	0	3.3	-7.8	0	1030.3	0	0
541	534	0.00352	898	255	0	3.3	-7.8	0	1030.3	0	0
542	560	0.3376	340000	110	0	3.3	-7.8	0	1030.3	0	0
543	623	0.01575	49388	31	6	13.9	12.2	-2	1012.6	0	0
544	653	0.908116	420885	30	8	13.9	12.2	-2	1012.6	0	0
545	657	0.0379	109071	66	3	9	5	-2	967.2	0	0
546	658	0.0136	31075	76	2	9	5	-2	967.2	0	0
547	666	0.0027	12045	76	1	9	5	-2	967.2	0	0
548	667	0.0021	15715	66	2	9	5	-2	967.2	0	0
549	673	0.179901838	36307	76	2	9	5	-2	967.2	0	0
550	675	0.0559	3853	76	1	9	5	-2	967.2	0	0
551	677	0.0025	7072	19	2	9	5	-2	967.2	0	0
552	680	0.0032	9849	76	2	9	5	-2	967.2	0	0
553	683	0.0015	4650	76	2	9	5	-2	967.2	0	0
554	685	0.2731	270034	76	5	9	5	-2	967.2	0	0
555	687	0.0124	36221	76	4	9	5	-2	967.2	0	0
556	693	0.0748	57436	76	3	9	5	-2	967.2	0	0
557	697	0.003269	18697	19	2	9	5	-2	967.2	0	0
558	698	0.0032	13939	76	1	9	5	-2	967.2	0	0
559	701	0.0184	128682	66	4	9	5	-2	967.2	0	0
560	708	0.0204	102429	45	4	9	5	-2	967.2	0	0
561	710	0.0013	12088	19	4	9	5	-2	967.2	0	0
562	721	0.0338	121471	66	3	9	5	-2	967.2	0	0
563	722	0.003	31635	66	3	9	5	-2	967.2	0	0
564	729	0.0029	17190	19	2	9	5	-2	967.2	0	0
565	730	0.0222	126045	66	4	9	5	-2	967.2	0	0
566	732	0.0249	66187	76	1	9	5	-2	967.2	0	0
567	739	0.0102	137046	66	2	9	5	-2	967.2	0	0
568	742	0.02	31829	76	2	9	5	-2	967.2	0	0
569	801	3.93812	484376	52	5	-2.8	-13.4	-2	1026.9	0	0
570	827	0.022792	5839	255	1	21.7	7.8	0	1024.1	0	0
571	844	0.01599	6944	255	1	21.7	7.8	0	1024.1	0	0
572	848	0.000333	8552	255	1	21.7	7.8	0	1024.1	0	0
573	879	0.222	110235	255	0	19.4	16.7	0	1015.4	0	0
574	880	0.136561	157723	255	0	19.4	16.7	0	1015.4	0	0
575	881	0.974	344798	255	0	19.4	16.7	0	1015.4	0	0
576	882	0.028	39143	255	0	19.4	16.7	0	1015.4	0	0
577	884	0.052	38598	255	0	19.4	16.7	0	1015.4	0	0
578	886	0.174	69799	255	0	19.4	16.7	0	1015.4	0	0
579	887	0.046	69754	255	0	19.4	16.7	0	1015.4	0	0
580	889	0.08	126077	255	0	19.4	16.7	0	1015.4	0	0
581	890	0.381	202937	255	0	19.4	16.7	0	1015.4	0	0
582	892	0.102	481999	255	0	19.4	16.7	0	1015.4	0	0
583	893	0.024	47191	255	0	19.4	16.7	0	1015.4	0	0
584	894	0.063	101555	255	0	19.4	16.7	0	1015.4	0	0
585	895	0.037	55087	255	0	19.4	16.7	0	1015.4	0	0
586	896	0.241	245637	255	0	19.4	16.7	0	1015.4	0	0
587	903	0.574	275793	255	0	19.4	16.7	0	1015.4	0	0
588	905	0.03	39648	255	0	19.4	16.7	0	1015.4	0	0
589	909	0.09	66121	255	0	19.4	16.7	0	1015.4	0	0
590	914	0.361	229973	255	0	19.4	16.7	0	1015.4	0	0
591	919	0.017	31233	255	0	19.4	16.7	0	1015.4	0	0
592	922	0.113	147205	255	0	19.4	16.7	0	1015.4	0	0
593	924	0.189	252268	255	0	19.4	16.7	0	1015.4	0	0
594	925	0.017	54405	255	0	19.4	16.7	0	1015.4	0	0
595	926	0.026	26033	255	0	19.4	16.7	0	1015.4	0	0
596	928	0.428	179115	255	0	19.4	16.7	0	1015.4	0	0
597	929	0.327	199628	255	0	19.4	16.7	0	1015.4	0	0
598	931	0.203	216050	255	0	19.4	16.7	0	1015.4	0	0
599	935	0.018	16135	255	0	19.4	16.7	0	1015.4	0	0
600	936	0.014	11350	255	0	19.4	16.7	0	1015.4	0	0
601	941	0.00576	8079	255	0	19.4	16.7	0	1015.4	0	0
602	942	0.047	57334	255	0	19.4	16.7	0	1015.4	0	0
603	945	0.195	332447	255	0	19.4	16.7	0	1015.4	0	0
604	948	0.008	20372	255	0	19.4	16.7	0	1015.4	0	0
605	950	0.032	16052	255	0	19.4	16.7	0	1015.4	0	0
606	952	0.177	218024	255	0	19.4	16.7	0	1015.4	0	0
607	961	0.301	155882	255	0	19.4	16.7	0	1015.4	0	0
608	966	0.524	393530	255	0	19.4	16.7	0	1015.4	0	0
609	967	0.067	119262	255	0	19.4	16.7	0	1015.4	0	0
610	968	0.13	153999	255	0	19.4	16.7	0	1015.4	0	0
611	969	0.164	193723	255	0	19.4	16.7	0	1015.4	0	0
612	970	0.056	346056	255	0	19.4	16.7	0	1015.4	0	0
613	971	0.204	301307	255	0	19.4	16.7	0	1015.4	0	0
614	973	0.16	193960	255	0	19.4	16.7	0	1015.4	0	0
615	974	0.046	186572	255	0	19.4	16.7	0	1015.4	0	0
616	975	0.239	426472	255	0	19.4	16.7	0	1015.4	0	0
617	977	0.046	8837	255	0	19.4	16.7	0	1015.4	0	0
618	978	0.183	258491	255	0	19.4	16.7	0	1015.4	0	0
619	981	0.1398	167055	255	0	19.4	16.7	0	1015.4	0	0
620	988	0.031	24463	255	0	19.4	16.7	0	1015.4	0	0
621	990	0.059	82939	255	0	19.4	16.7	0	1015.4	0	0
622	992	0.023	51483	255	0	19.4	16.7	0	1015.4	0	0
623	994	0.079	108392	255	0	19.4	16.7	0	1015.4	0	0
624	996	0.111	77632	255	0	19.4	16.7	0	1015.4	0	0
625	1001	0.005	4482	255	1	13.3	5.6	0	1007.7	0	0
626	1007	0.027	41933	255	2	13.3	5.6	0	1007.7	0	0
627	1068	0.20346	112956	255	0	6.2	0.3	-2	1004	0	0
628	1073	0.102	194111	255	0	6.1	-2.8	0	1003.1	0	0
629	1074	0.035124	89858	255	0	6.1	-2.8	0	1003.1	0	0
630	1106	0.067	92099	255	0	6.1	-2.8	0	1003.1	0	0
631	1120	0.041687	70040	255	0	6.1	-2.8	0	1003.1	0	0
632	1128	0.072332	58703	255	0	6.1	-2.8	0	1003.1	0	0
633	1137	0.008	27452	255	0	6.1	-2.8	0	1003.1	0	0
634	1141	0.02	20986	255	0	6.1	-2.8	0	1003.1	0	0
635	1143	0.048	96612	255	0	6.1	-2.8	0	1003.1	0	0
636	1147	0.150116	234476	255	0	6.1	-2.8	0	1003.1	0	0
637	1172	0.362931	63847	255	0	6.1	-2.8	0	1003.1	0	0
638	1219	0.067	91316	255	0	6.1	-2.8	0	1003.1	0	0
639	1225	0.166114	122746	255	0	2.2	-8.3	0	1027.3	0	0
640	1226	0.037886	27995	255	0	2.2	-8.3	0	1027.3	0	0
641	1230	0.025	22524	255	0	2.2	-8.3	0	1027.3	0	0
642	1232	0.2	181328	255	0	2.2	-8.3	0	1027.3	0	0
643	1234	0.029258	46037	255	0	2.2	-8.3	0	1027.3	0	0
644	1238	0.0668	129707	255	0	2.2	-8.3	0	1027.3	0	0
645	1239	0.024	31300	255	0	2.2	-8.3	0	1027.3	0	0
646	1241	0.176695	194188	255	0	2.2	-8.3	0	1027.3	0	0
647	1242	0.179901838	23871	255	0	2.2	-8.3	0	1027.3	0	0
648	1245	0.027281	35354	255	0	2.2	-8.3	0	1027.3	0	0
649	1246	0.038	50327	255	0	2.2	-8.3	0	1027.3	0	0
650	1247	0.0828	69876	255	0	2.2	-8.3	0	1027.3	0	0
651	1249	0.322	159384	255	0	2.2	-8.3	0	1027.3	0	0
652	1251	0.28	104604	255	0	2.2	-8.3	0	1027.3	0	0
653	1252	0.433998	116249	255	0	2.2	-8.3	0	1027.3	0	0
654	1253	0.239812	134748	255	0	2.2	-8.3	0	1027.3	0	0
655	1255	0.032754	23702	255	0	2.2	-8.3	0	1027.3	0	0
656	1257	0.138232	61274	255	0	2.2	-8.3	0	1027.3	0	0
657	1258	0.78885	273234	255	0	2.2	-8.3	0	1027.3	0	0
658	1259	0.128	71088	255	0	2.2	-8.3	0	1027.3	0	0
659	1260	0.03832	86455	255	0	2.2	-8.3	0	1027.3	0	0
660	1261	0.141812	42942	255	0	2.2	-8.3	0	1027.3	0	0
661	1264	0.082125	33012	255	0	2.2	-8.3	0	1027.3	0	0
662	1266	0.056	13469	255	0	2.2	-8.3	0	1027.3	0	0
663	1267	0.235658	138977	255	0	2.2	-8.3	0	1027.3	0	0
664	1272	0.119497	247471	255	0	2.2	-8.3	0	1027.3	0	0
665	1275	0.101918	114166	255	0	2.2	-8.3	0	1027.3	0	0
666	1278	0.081563	79949	255	0	2.2	-8.3	0	1027.3	0	0
667	1279	0.06605	64743	255	0	2.2	-8.3	0	1027.3	0	0
668	1283	0.077606	76537	255	0	2.2	-8.3	0	1027.3	0	0
669	1284	1.52666	442438	255	0	2.2	-8.3	0	1027.3	0	0
670	1285	0.187	130067	255	0	2.2	-8.3	0	1027.3	0	0
671	1296	0.01666	8836	255	0	2.2	-8.3	0	1027.3	0	0
672	1297	0.040478	21469	255	0	2.2	-8.3	0	1027.3	0	0
673	1300	0.048463	25609	255	0	2.2	-8.3	0	1027.3	0	0
674	1302	0.140617	90411	255	0	2.2	-8.3	0	1027.3	0	0
675	1303	0.179901838	200000	255	0	2.2	-8.3	0	1027.3	0	0
676	1304	0.317454	91363	255	0	2.2	-8.3	0	1027.3	0	0
677	1306	0.064	54172	255	0	2.2	-8.3	0	1027.3	0	0
678	1309	0.04587	58041	255	0	2.2	-8.3	0	1027.3	0	0
679	1310	0.04244	57274	255	0	2.2	-8.3	0	1027.3	0	0
680	1311	0.063888	66794	255	0	2.2	-8.3	0	1027.3	0	0
681	1315	0.03228	82789	255	0	2.2	-8.3	0	1027.3	0	0
682	1316	0.0405	49975	255	0	2.2	-8.3	0	1027.3	0	0
683	1318	0.060996	73488	255	0	2.2	-8.3	0	1027.3	0	0
684	1319	0.071996	287419	255	0	2.2	-8.3	0	1027.3	0	0
685	1323	0.18	87200	255	0	2.2	-8.3	0	1027.3	0	0
686	1353	0.008375	22201	255	0	-2.2	-8.3	-2	1027.6	0	0
687	1	0.179901838	2720	104	0	23.3	6.1	0	1024.7	0	0
688	32	0.179901838	48392	105	0	23.3	6.1	0	1024.7	0	0
689	41	0.179901838	93860	68	0	23.3	6.1	0	1024.7	0	0
690	55	0.179901838	16726	111	0	23.3	6.1	0	1024.7	0	0
691	69	0.179901838	387638	100	0	23.3	6.1	0	1024.7	0	0
692	79	0.179901838	36240	110	0	23.3	6.1	0	1024.7	0	0
693	82	0.179901838	10743	74	0	23.3	6.1	0	1024.7	0	0
694	91	0.179901838	68094	103	0	23.3	6.1	0	1024.7	0	0
695	107	0.179901838	97532	105	10	10.9	0.8	-2	1008.2	0	0
696	108	0.179901838	81580	13	5	10.9	0.8	-2	1008.2	0	0
697	111	0.179901838	118338	9	7	10.9	0.8	-2	1008.2	0	0
698	112	0.179901838	32206	255	6	10.9	0.8	-2	1008.2	0	0
699	117	0.179901838	15489	104	4	10.9	0.8	-2	1008.2	0	0
700	118	0.3266	138316	60	8	10.9	0.8	-2	1008.2	0	0
701	119	0.179901838	91149	107	7	10.9	0.8	-2	1008.2	0	0
702	121	0.51	150318	6	9	10.9	0.8	-2	1008.2	0	0
703	136	0.179901838	56467	60	9	10.9	0.8	-2	1008.2	0	0
704	137	0.179901838	64024	67	6	10.9	0.8	-2	1008.2	0	0
705	139	0.179901838	56629	0	6	10.9	0.8	-2	1008.2	0	0
706	141	0.179901838	44789	19	5	10.9	0.8	-2	1008.2	0	0
707	144	0.179901838	57673	255	5	10.9	0.8	-2	1008.2	0	0
708	147	0.179901838	82548	77	7	10.9	0.8	-2	1008.2	0	0
709	148	0.1403	174601	60	12	10.9	0.8	-2	1008.2	0	0
710	149	0.179901838	81881	60	8	10.9	0.8	-2	1008.2	0	0
711	159	0.0092	9788	255	0	20	7.2	0	1010.5	0	0
712	171	0.06579	131797	68	0	20	7.2	0	1010.5	0	0
713	173	0.09416	90903	255	0	20	7.2	0	1010.5	0	0
714	174	0.13785	90900	255	0	20	7.2	0	1010.5	0	0
715	181	0.22087	148829	114	0	20	7.2	0	1010.5	0	0
716	183	0.15174	132518	92	0	20	7.2	0	1010.5	0	0
717	190	0.14453	137040	57	0	20	7.2	0	1010.5	0	0
718	235	0.03416	9309	70	0	20	7.2	0	1010.5	0	0
719	238	0.13456	45017	255	0	20	7.2	0	1010.5	0	0
720	240	0.08561	111304	64	0	20	7.2	0	1010.5	0	0
721	246	0.35816	202435	67	0	20	7.2	0	1010.5	0	0
722	247	0.15699	64560	65	0	20	7.2	0	1010.5	0	0
723	248	0.057	24643	82	0	20	7.2	0	1010.5	0	0
724	253	0.07766	65907	64	0	20	7.2	0	1010.5	0	0
725	254	0.30715	254766	89	0	20	7.2	0	1010.5	0	0
726	263	0.07557	87673	60	0	20	7.2	0	1010.5	0	0
727	270	0.01168	29778	255	0	20	7.2	0	1010.5	0	0
728	275	0.10769	70832	114	0	20	7.2	0	1010.5	0	1
729	276	0.1425	70837	114	0	20	7.2	0	1010.5	0	0
730	278	0.0952	148101	255	0	20	7.2	0	1010.5	0	1
731	290	0.08052	51732	66	0	20	7.2	0	1010.5	0	0
732	293	0.65623	408000	110	0	3.9	-8.3	0	1030.1	0	0
733	312	0.00308	6625	255	0	3.9	-8.3	0	1030.1	0	0
734	318	0.18584	105000	255	0	3.9	-8.3	0	1030.1	0	0
735	335	0.33112	229000	110	0	3.9	-8.3	0	1030.1	0	0
736	345	0.0008	7250	255	0	3.9	-8.3	0	1030.1	0	0
737	356	0.00075	4336	255	0	3.9	-8.3	0	1030.1	0	0
738	423	0.00076	969	255	0	3.9	-8.3	0	1030.1	0	0
739	439	0.09314	62205	255	0	3.9	-8.3	0	1030.1	0	0
740	492	0.16377	193800	255	0	3.9	-8.3	0	1030.1	0	0
741	534	0.00336	898	255	0	3.9	-8.3	0	1030.1	0	0
742	560	0.33715	340000	110	0	3.9	-8.3	0	1030.1	0	0
743	623	0.01625	49388	31	6	14.4	10.6	-2	1013.1	0	0
744	653	0.906648	420885	30	8	14.4	10.6	-2	1013.1	0	0
745	657	0.0387	109071	66	3	10	5	-2	967.2	0	0
746	658	0.0248	31075	76	2	10	5	-2	967.2	0	0
747	666	0.0031	12045	76	1	10	5	-2	967.2	0	0
748	667	0.0016	15715	66	2	10	5	-2	967.2	0	0
749	673	0.179901838	36307	76	2	10	5	-2	967.2	0	0
750	675	0.0612	3853	76	1	10	5	-2	967.2	0	0
751	677	0.0037	7072	19	2	10	5	-2	967.2	0	0
752	680	0.0032	9849	76	2	10	5	-2	967.2	0	0
753	683	0.0016	4650	76	2	10	5	-2	967.2	0	0
754	685	0.2738	270034	76	5	10	5	-2	967.2	0	0
755	687	0.0112	36221	76	4	10	5	-2	967.2	0	0
756	693	0.0743	57436	76	3	10	5	-2	967.2	0	0
757	697	0.003838	18697	19	2	10	5	-2	967.2	0	0
758	698	0.0029	13939	76	1	10	5	-2	967.2	0	0
759	701	0.0181	128682	66	4	10	5	-2	967.2	0	0
760	708	0.0201	102429	45	4	10	5	-2	967.2	0	0
761	710	0.0012	12088	19	4	10	5	-2	967.2	0	0
762	721	0.034	121471	66	3	10	5	-2	967.2	0	0
763	722	0.0027	31635	66	3	10	5	-2	967.2	0	0
764	729	0.0036	17190	19	2	10	5	-2	967.2	0	0
765	730	0.0221	126045	66	4	10	5	-2	967.2	0	0
766	732	0.025	66187	76	1	10	5	-2	967.2	0	0
767	739	0.179901838	137046	66	2	10	5	-2	967.2	0	0
768	742	0.0278	31829	76	2	10	5	-2	967.2	0	0
769	801	3.93594	484376	52	5	-3.1	-13.1	-2	1026.7	0	0
770	827	0.022792	5839	255	1	23.3	6.1	0	1024.7	0	0
771	844	0.01632	6944	255	1	23.3	6.1	0	1024.7	0	0
772	848	0.000333	8552	255	1	23.3	6.1	0	1024.7	0	0
773	879	0.223	110235	255	0	20.6	16.7	0	1015.2	0	0
774	880	0.143519	157723	255	0	20.6	16.7	0	1015.2	0	0
775	881	1.026	344798	255	0	20.6	16.7	0	1015.2	0	0
776	882	0.028	39143	255	0	20.6	16.7	0	1015.2	0	0
777	884	0.051	38598	255	0	20.6	16.7	0	1015.2	0	0
778	886	0.176	69799	255	0	20.6	16.7	0	1015.2	0	0
779	887	0.046	69754	255	0	20.6	16.7	0	1015.2	0	0
780	889	0.078	126077	255	0	20.6	16.7	0	1015.2	0	0
781	890	0.384	202937	255	0	20.6	16.7	0	1015.2	0	0
782	892	0.102	481999	255	0	20.6	16.7	0	1015.2	0	0
783	893	0.024	47191	255	0	20.6	16.7	0	1015.2	0	0
784	894	0.064	101555	255	0	20.6	16.7	0	1015.2	0	0
785	895	0.036	55087	255	0	20.6	16.7	0	1015.2	0	0
786	896	0.24	245637	255	0	20.6	16.7	0	1015.2	0	0
787	903	0.576	275793	255	0	20.6	16.7	0	1015.2	0	0
788	905	0.031	39648	255	0	20.6	16.7	0	1015.2	0	0
789	909	0.089	66121	255	0	20.6	16.7	0	1015.2	0	0
790	914	0.363	229973	255	0	20.6	16.7	0	1015.2	0	0
791	919	0.018	31233	255	0	20.6	16.7	0	1015.2	0	0
792	922	0.114	147205	255	0	20.6	16.7	0	1015.2	0	0
793	924	0.179	252268	255	0	20.6	16.7	0	1015.2	0	0
794	925	0.023	54405	255	0	20.6	16.7	0	1015.2	0	0
795	926	0.023	26033	255	0	20.6	16.7	0	1015.2	0	0
796	928	0.452	179115	255	0	20.6	16.7	0	1015.2	0	0
797	929	0.326	199628	255	0	20.6	16.7	0	1015.2	0	0
798	931	0.206	216050	255	0	20.6	16.7	0	1015.2	0	0
799	935	0.018	16135	255	0	20.6	16.7	0	1015.2	0	0
800	936	0.0135	11350	255	0	20.6	16.7	0	1015.2	0	0
801	941	0.0048	8079	255	0	20.6	16.7	0	1015.2	0	0
802	942	0.051	57334	255	0	20.6	16.7	0	1015.2	0	0
803	945	0.197	332447	255	0	20.6	16.7	0	1015.2	0	0
804	948	0.01	20372	255	0	20.6	16.7	0	1015.2	0	0
805	950	0.032	16052	255	0	20.6	16.7	0	1015.2	0	0
806	952	0.179	218024	255	0	20.6	16.7	0	1015.2	0	0
807	961	0.299	155882	255	0	20.6	16.7	0	1015.2	0	0
808	966	0.522	393530	255	0	20.6	16.7	0	1015.2	0	0
809	967	0.076	119262	255	0	20.6	16.7	0	1015.2	0	0
810	968	0.132	153999	255	0	20.6	16.7	0	1015.2	0	0
811	969	0.169	193723	255	0	20.6	16.7	0	1015.2	0	0
812	970	0.057	346056	255	0	20.6	16.7	0	1015.2	0	0
813	971	0.22	301307	255	0	20.6	16.7	0	1015.2	0	0
814	973	0.159	193960	255	0	20.6	16.7	0	1015.2	0	0
815	974	0.046	186572	255	0	20.6	16.7	0	1015.2	0	0
816	975	0.303	426472	255	0	20.6	16.7	0	1015.2	0	0
817	977	0.045	8837	255	0	20.6	16.7	0	1015.2	0	0
818	978	0.18	258491	255	0	20.6	16.7	0	1015.2	0	0
819	981	0.14604	167055	255	0	20.6	16.7	0	1015.2	0	0
820	988	0.032	24463	255	0	20.6	16.7	0	1015.2	0	0
821	990	0.058	82939	255	0	20.6	16.7	0	1015.2	0	0
822	992	0.021	51483	255	0	20.6	16.7	0	1015.2	0	0
823	994	0.09	108392	255	0	20.6	16.7	0	1015.2	0	0
824	996	0.111	77632	255	0	20.6	16.7	0	1015.2	0	0
825	1001	0.004	4482	255	1	14.4	4.4	0	1007.5	0	0
826	1007	0.026	41933	255	2	14.4	4.4	0	1007.5	0	0
827	1068	0.208123	112956	255	0	6.5	0.9	-2	1003.9	0	0
828	1073	0.104	194111	255	0	8.9	-2.8	0	1003.3	0	0
829	1074	0.034756	89858	255	0	8.9	-2.8	0	1003.3	0	0
830	1106	0.066	92099	255	0	8.9	-2.8	0	1003.3	0	0
831	1120	0.041653	70040	255	0	8.9	-2.8	0	1003.3	0	0
832	1128	0.06809	58703	255	0	8.9	-2.8	0	1003.3	0	0
833	1137	0.008	27452	255	0	8.9	-2.8	0	1003.3	0	0
834	1141	0.019	20986	255	0	8.9	-2.8	0	1003.3	0	0
835	1143	0.052	96612	255	0	8.9	-2.8	0	1003.3	0	0
836	1147	0.246261	234476	255	0	8.9	-2.8	0	1003.3	0	0
837	1172	0.342412	63847	255	0	8.9	-2.8	0	1003.3	0	0
838	1219	0.067	91316	255	0	8.9	-2.8	0	1003.3	0	0
839	1225	0.195428	122746	255	0	3.3	-8.9	0	1027.5	0	0
840	1226	0.044572	27995	255	0	3.3	-8.9	0	1027.5	0	0
841	1230	0.026	22524	255	0	3.3	-8.9	0	1027.5	0	0
842	1232	0.204	181328	255	0	3.3	-8.9	0	1027.5	0	0
843	1234	0.030907	46037	255	0	3.3	-8.9	0	1027.5	0	0
844	1238	0.0754	129707	255	0	3.3	-8.9	0	1027.5	0	0
845	1239	0.042	31300	255	0	3.3	-8.9	0	1027.5	0	0
846	1241	0.179742	194188	255	0	3.3	-8.9	0	1027.5	0	0
847	1242	0.179901838	23871	255	0	3.3	-8.9	0	1027.5	0	0
848	1245	0.052406	35354	255	0	3.3	-8.9	0	1027.5	0	0
849	1246	0.037	50327	255	0	3.3	-8.9	0	1027.5	0	0
850	1247	0.0936	69876	255	0	3.3	-8.9	0	1027.5	0	0
851	1249	0.322	159384	255	0	3.3	-8.9	0	1027.5	0	0
852	1251	0.285	104604	255	0	3.3	-8.9	0	1027.5	0	0
853	1252	0.449994	116249	255	0	3.3	-8.9	0	1027.5	0	0
854	1253	0.251188	134748	255	0	3.3	-8.9	0	1027.5	0	0
855	1255	0.02749	23702	255	0	3.3	-8.9	0	1027.5	0	0
856	1257	0.143367	61274	255	0	3.3	-8.9	0	1027.5	0	0
857	1258	0.818264	273234	255	0	3.3	-8.9	0	1027.5	0	0
858	1259	0.13	71088	255	0	3.3	-8.9	0	1027.5	0	0
859	1260	0.03884	86455	255	0	3.3	-8.9	0	1027.5	0	0
860	1261	0.136062	42942	255	0	3.3	-8.9	0	1027.5	0	0
861	1264	0.086125	33012	255	0	3.3	-8.9	0	1027.5	0	0
862	1266	0.058	13469	255	0	3.3	-8.9	0	1027.5	0	0
863	1267	0.218412	138977	255	0	3.3	-8.9	0	1027.5	0	0
864	1272	0.181561	247471	255	0	3.3	-8.9	0	1027.5	0	0
865	1275	0.148121	114166	255	0	3.3	-8.9	0	1027.5	0	0
866	1278	0.090396	79949	255	0	3.3	-8.9	0	1027.5	0	0
867	1279	0.073203	64743	255	0	3.3	-8.9	0	1027.5	0	0
868	1283	0.072757	76537	255	0	3.3	-8.9	0	1027.5	0	0
869	1284	1.54903	442438	255	0	3.3	-8.9	0	1027.5	0	0
870	1285	0.197	130067	255	0	3.3	-8.9	0	1027.5	0	0
871	1296	0.017148	8836	255	0	3.3	-8.9	0	1027.5	0	0
872	1297	0.041666	21469	255	0	3.3	-8.9	0	1027.5	0	0
873	1300	0.049193	25609	255	0	3.3	-8.9	0	1027.5	0	0
874	1302	0.12969	90411	255	0	3.3	-8.9	0	1027.5	0	0
875	1303	0.179901838	200000	255	0	3.3	-8.9	0	1027.5	0	0
876	1304	0.311946	91363	255	0	3.3	-8.9	0	1027.5	0	0
877	1306	0.065	54172	255	0	3.3	-8.9	0	1027.5	0	0
878	1309	0.04788	58041	255	0	3.3	-8.9	0	1027.5	0	0
879	1310	0.04537	57274	255	0	3.3	-8.9	0	1027.5	0	0
880	1311	0.055878	66794	255	0	3.3	-8.9	0	1027.5	0	0
881	1315	0.03228	82789	255	0	3.3	-8.9	0	1027.5	0	0
882	1316	0.040625	49975	255	0	3.3	-8.9	0	1027.5	0	0
883	1318	0.073992	73488	255	0	3.3	-8.9	0	1027.5	0	0
884	1319	0.119994	287419	255	0	3.3	-8.9	0	1027.5	0	0
885	1323	0.209	87200	255	0	3.3	-8.9	0	1027.5	0	0
886	1353	0.011875	22201	255	0	-29.9	-36	-2	967.2	0	0
887	1	0.179901838	2720	104	0	23.9	7.8	0	1024.5	0	0
888	32	0.179901838	48392	105	0	23.9	7.8	0	1024.5	0	0
889	41	0.179901838	93860	68	0	23.9	7.8	0	1024.5	0	0
890	55	0.179901838	16726	111	0	23.9	7.8	0	1024.5	0	0
891	69	0.179901838	387638	100	0	23.9	7.8	0	1024.5	0	0
892	79	0.179901838	36240	110	0	23.9	7.8	0	1024.5	0	0
893	82	0.179901838	10743	74	0	23.9	7.8	0	1024.5	0	0
894	91	0.179901838	68094	103	0	23.9	7.8	0	1024.5	0	0
895	107	0.179901838	97532	105	10	11.8	1.9	-2	1008	0	0
896	108	0.179901838	81580	13	5	11.8	1.9	-2	1008	0	0
897	111	0.179901838	118338	9	7	11.8	1.9	-2	1008	0	0
898	112	0.179901838	32206	255	6	11.8	1.9	-2	1008	0	0
899	117	0.179901838	15489	104	4	11.8	1.9	-2	1008	0	0
900	118	0.3134	138316	60	8	11.8	1.9	-2	1008	0	0
901	119	0.179901838	91149	107	7	11.8	1.9	-2	1008	0	0
902	121	0.4775	150318	6	9	11.8	1.9	-2	1008	0	0
903	136	0.179901838	56467	60	9	11.8	1.9	-2	1008	0	0
904	137	0.179901838	64024	67	6	11.8	1.9	-2	1008	0	0
905	139	0.179901838	56629	0	6	11.8	1.9	-2	1008	0	0
906	141	0.179901838	44789	19	5	11.8	1.9	-2	1008	0	0
907	144	0.179901838	57673	255	5	11.8	1.9	-2	1008	0	0
908	147	0.179901838	82548	77	7	11.8	1.9	-2	1008	0	0
909	148	0.1457	174601	60	12	11.8	1.9	-2	1008	0	0
910	149	0.179901838	81881	60	8	11.8	1.9	-2	1008	0	0
911	159	0.00919	9788	255	0	17.2	10.6	-1	1011.3	0	0
912	171	0.06774	131797	68	0	17.2	10.6	-1	1011.3	0	0
913	173	0.09117	90903	255	0	17.2	10.6	-1	1011.3	0	0
914	174	0.14049	90900	255	0	17.2	10.6	-1	1011.3	0	0
915	181	0.21856	148829	114	0	17.2	10.6	-1	1011.3	0	0
916	183	0.16173	132518	92	0	17.2	10.6	-1	1011.3	0	0
917	190	0.14634	137040	57	0	17.2	10.6	-1	1011.3	0	0
918	235	0.03412	9309	70	0	17.2	10.6	-1	1011.3	0	0
919	238	0.14195	45017	255	0	17.2	10.6	-1	1011.3	0	0
920	240	0.08316	111304	64	0	17.2	10.6	-1	1011.3	0	0
921	246	0.36025	202435	67	0	17.2	10.6	-1	1011.3	0	0
922	247	0.16107	64560	65	0	17.2	10.6	-1	1011.3	0	0
923	248	0.05306	24643	82	0	17.2	10.6	-1	1011.3	0	0
924	253	0.08042	65907	64	0	17.2	10.6	-1	1011.3	0	0
925	254	0.31162	254766	89	0	17.2	10.6	-1	1011.3	0	0
926	263	0.0754	87673	60	0	17.2	10.6	-1	1011.3	0	0
927	270	0.01137	29778	255	0	17.2	10.6	-1	1011.3	0	0
928	275	0.10283	70832	114	0	17.2	10.6	-1	1011.3	0	1
929	276	0.14119	70837	114	0	17.2	10.6	-1	1011.3	0	0
930	278	0.09815	148101	255	0	17.2	10.6	-1	1011.3	0	1
931	290	0.08529	51732	66	0	17.2	10.6	-1	1011.3	0	0
932	293	0.61527	408000	110	0	5.6	-7.2	0	1029.9	0	0
933	312	0.0032	6625	255	0	5.6	-7.2	0	1029.9	0	0
934	318	0.18419	105000	255	0	5.6	-7.2	0	1029.9	0	0
935	335	0.32785	229000	110	0	5.6	-7.2	0	1029.9	0	0
936	345	0.00092	7250	255	0	5.6	-7.2	0	1029.9	0	0
937	356	0.00072	4336	255	0	5.6	-7.2	0	1029.9	0	0
938	423	0.00076	969	255	0	5.6	-7.2	0	1029.9	0	0
939	439	0.09669	62205	255	0	5.6	-7.2	0	1029.9	0	0
940	492	0.16365	193800	255	0	5.6	-7.2	0	1029.9	0	0
941	534	0.00256	898	255	0	5.6	-7.2	0	1029.9	0	0
942	560	0.34824	340000	110	0	5.6	-7.2	0	1029.9	0	0
943	623	0.01725	49388	31	6	14.4	10.6	-2	1013.4	0	0
944	653	0.911912	420885	30	8	14.4	10.6	-2	1013.4	0	0
945	657	0.0374	109071	66	3	11	4	-2	967.2	0	0
946	658	0.0219	31075	76	2	11	4	-2	967.2	0	0
947	666	0.0023	12045	76	1	11	4	-2	967.2	0	0
948	667	0.0016	15715	66	2	11	4	-2	967.2	0	0
949	673	0.00001	36307	76	2	11	4	-2	967.2	0	0
950	675	0.0619	3853	76	1	11	4	-2	967.2	0	0
951	677	0.0033	7072	19	2	11	4	-2	967.2	0	0
952	680	0.003	9849	76	2	11	4	-2	967.2	0	0
953	683	0.0016	4650	76	2	11	4	-2	967.2	0	0
954	685	0.2768	270034	76	5	11	4	-2	967.2	0	0
955	687	0.0113	36221	76	4	11	4	-2	967.2	0	0
956	693	0.0741	57436	76	3	11	4	-2	967.2	0	0
957	697	0.003132	18697	19	2	11	4	-2	967.2	0	0
958	698	0.0033	13939	76	1	11	4	-2	967.2	0	0
959	701	0.0159	128682	66	4	11	4	-2	967.2	0	0
960	708	0.0198	102429	45	4	11	4	-2	967.2	0	0
961	710	0.0013	12088	19	4	11	4	-2	967.2	0	0
962	721	0.0355	121471	66	3	11	4	-2	967.2	0	0
963	722	0.0027	31635	66	3	11	4	-2	967.2	0	0
964	729	0.0037	17190	19	2	11	4	-2	967.2	0	0
965	730	0.0215	126045	66	4	11	4	-2	967.2	0	0
966	732	0.0249	66187	76	1	11	4	-2	967.2	0	0
967	739	0.179901838	137046	66	2	11	4	-2	967.2	0	0
968	742	0.0324	31829	76	2	11	4	-2	967.2	0	0
969	801	4.01429	484376	52	5	-2.2	-14.3	-2	1026.2	0	0
970	827	0.022792	5839	255	1	23.9	7.8	0	1024.5	0	0
971	844	0.0189	6944	255	1	23.9	7.8	0	1024.5	0	0
972	848	0.000333	8552	255	1	23.9	7.8	0	1024.5	0	0
973	879	0.223	110235	255	0	21.7	16.7	0	1015.1	0	0
974	880	0.14628	157723	255	0	21.7	16.7	0	1015.1	0	0
975	881	1.082	344798	255	0	21.7	16.7	0	1015.1	0	0
976	882	0.027	39143	255	0	21.7	16.7	0	1015.1	0	0
977	884	0.051	38598	255	0	21.7	16.7	0	1015.1	0	0
978	886	0.182	69799	255	0	21.7	16.7	0	1015.1	0	0
979	887	0.049	69754	255	0	21.7	16.7	0	1015.1	0	0
980	889	0.094	126077	255	0	21.7	16.7	0	1015.1	0	0
981	890	0.389	202937	255	0	21.7	16.7	0	1015.1	0	0
982	892	0.103	481999	255	0	21.7	16.7	0	1015.1	0	0
983	893	0.025	47191	255	0	21.7	16.7	0	1015.1	0	0
984	894	0.064	101555	255	0	21.7	16.7	0	1015.1	0	0
985	895	0.035	55087	255	0	21.7	16.7	0	1015.1	0	0
986	896	0.249	245637	255	0	21.7	16.7	0	1015.1	0	0
987	903	0.588	275793	255	0	21.7	16.7	0	1015.1	0	0
988	905	0.033	39648	255	0	21.7	16.7	0	1015.1	0	0
989	909	0.092	66121	255	0	21.7	16.7	0	1015.1	0	0
990	914	0.36	229973	255	0	21.7	16.7	0	1015.1	0	0
991	919	0.018	31233	255	0	21.7	16.7	0	1015.1	0	0
992	922	0.116	147205	255	0	21.7	16.7	0	1015.1	0	0
993	924	0.177	252268	255	0	21.7	16.7	0	1015.1	0	0
994	925	0.023	54405	255	0	21.7	16.7	0	1015.1	0	0
995	926	0.031	26033	255	0	21.7	16.7	0	1015.1	0	0
996	928	0.48	179115	255	0	21.7	16.7	0	1015.1	0	0
997	929	0.327	199628	255	0	21.7	16.7	0	1015.1	0	0
998	931	0.236	216050	255	0	21.7	16.7	0	1015.1	0	0
999	935	0.017	16135	255	0	21.7	16.7	0	1015.1	0	0
1000	936	0.013	11350	255	0	21.7	16.7	0	1015.1	0	0
1001	941	0.00552	8079	255	0	21.7	16.7	0	1015.1	0	0
1002	942	0.047	57334	255	0	21.7	16.7	0	1015.1	0	0
1003	945	0.201	332447	255	0	21.7	16.7	0	1015.1	0	0
1004	948	0.008	20372	255	0	21.7	16.7	0	1015.1	0	0
1005	950	0.032	16052	255	0	21.7	16.7	0	1015.1	0	0
1006	952	0.185	218024	255	0	21.7	16.7	0	1015.1	0	0
1007	961	0.303	155882	255	0	21.7	16.7	0	1015.1	0	0
1008	966	0.527	393530	255	0	21.7	16.7	0	1015.1	0	0
1009	967	0.162	119262	255	0	21.7	16.7	0	1015.1	0	0
1010	968	0.164	153999	255	0	21.7	16.7	0	1015.1	0	0
1011	969	0.171	193723	255	0	21.7	16.7	0	1015.1	0	0
1012	970	0.058	346056	255	0	21.7	16.7	0	1015.1	0	0
1013	971	0.246	301307	255	0	21.7	16.7	0	1015.1	0	0
1014	973	0.157	193960	255	0	21.7	16.7	0	1015.1	0	0
1015	974	0.047	186572	255	0	21.7	16.7	0	1015.1	0	0
1016	975	0.305	426472	255	0	21.7	16.7	0	1015.1	0	0
1017	977	0.049	8837	255	0	21.7	16.7	0	1015.1	0	0
1018	978	0.183	258491	255	0	21.7	16.7	0	1015.1	0	0
1019	981	0.14204	167055	255	0	21.7	16.7	0	1015.1	0	0
1020	988	0.033	24463	255	0	21.7	16.7	0	1015.1	0	0
1021	990	0.054	82939	255	0	21.7	16.7	0	1015.1	0	0
1022	992	0.022	51483	255	0	21.7	16.7	0	1015.1	0	0
1023	994	0.098	108392	255	0	21.7	16.7	0	1015.1	0	0
1024	996	0.113	77632	255	0	21.7	16.7	0	1015.1	0	0
1025	1001	0.005	4482	255	1	15.6	4.4	0	1007.6	0	0
1026	1007	0.027	41933	255	2	15.6	4.4	0	1007.6	0	0
1027	1068	0.199205	112956	255	0	7.3	1.4	-2	1003.9	0	0
1028	1073	0.108	194111	255	0	11.1	-2.2	0	1003.5	0	0
1029	1074	0.034778	89858	255	0	11.1	-2.2	0	1003.5	0	0
1030	1106	0.068	92099	255	0	11.1	-2.2	0	1003.5	0	0
1031	1120	0.041319	70040	255	0	11.1	-2.2	0	1003.5	0	0
1032	1128	0.070725	58703	255	0	11.1	-2.2	0	1003.5	0	0
1033	1137	0.007	27452	255	0	11.1	-2.2	0	1003.5	0	0
1034	1141	0.02	20986	255	0	11.1	-2.2	0	1003.5	0	0
1035	1143	0.056	96612	255	0	11.1	-2.2	0	1003.5	0	0
1036	1147	0.254985	234476	255	0	11.1	-2.2	0	1003.5	0	0
1037	1172	0.275876	63847	255	0	11.1	-2.2	0	1003.5	0	0
1038	1219	0.065	91316	255	0	11.1	-2.2	0	1003.5	0	0
1039	1225	0.166114	122746	255	0	3.9	-8.3	0	1027.4	0	0
1040	1226	0.037886	27995	255	0	3.9	-8.3	0	1027.4	0	0
1041	1230	0.027	22524	255	0	3.9	-8.3	0	1027.4	0	0
1042	1232	0.207	181328	255	0	3.9	-8.3	0	1027.4	0	0
1043	1234	0.034203	46037	255	0	3.9	-8.3	0	1027.4	0	0
1044	1238	0.0879	129707	255	0	3.9	-8.3	0	1027.4	0	0
1045	1239	0.048	31300	255	0	3.9	-8.3	0	1027.4	0	0
1046	1241	0.236625	194188	255	0	3.9	-8.3	0	1027.4	0	0
1047	1242	0.179901838	23871	255	0	3.9	-8.3	0	1027.4	0	0
1048	1245	0.052281	35354	255	0	3.9	-8.3	0	1027.4	0	0
1049	1246	0.04	50327	255	0	3.9	-8.3	0	1027.4	0	0
1050	1247	0.1836	69876	255	0	3.9	-8.3	0	1027.4	0	0
1051	1249	0.342	159384	255	0	3.9	-8.3	0	1027.4	0	0
1052	1251	0.286	104604	255	0	3.9	-8.3	0	1027.4	0	0
1053	1252	0.449994	116249	255	0	3.9	-8.3	0	1027.4	0	0
1054	1253	0.254875	134748	255	0	3.9	-8.3	0	1027.4	0	0
1055	1255	0.025516	23702	255	0	3.9	-8.3	0	1027.4	0	0
1056	1257	0.17151	61274	255	0	3.9	-8.3	0	1027.4	0	0
1057	1258	0.806534	273234	255	0	3.9	-8.3	0	1027.4	0	0
1058	1259	0.131	71088	255	0	3.9	-8.3	0	1027.4	0	0
1059	1260	0.04154	86455	255	0	3.9	-8.3	0	1027.4	0	0
1060	1261	0.128	42942	255	0	3.9	-8.3	0	1027.4	0	0
1061	1264	0.0825	33012	255	0	3.9	-8.3	0	1027.4	0	0
1062	1266	0.054	13469	255	0	3.9	-8.3	0	1027.4	0	0
1063	1267	0.25356	138977	255	0	3.9	-8.3	0	1027.4	0	0
1064	1272	0.334406	247471	255	0	3.9	-8.3	0	1027.4	0	0
1065	1275	0.201798	114166	255	0	3.9	-8.3	0	1027.4	0	0
1066	1278	0.116308	79949	255	0	3.9	-8.3	0	1027.4	0	0
1067	1279	0.094186	64743	255	0	3.9	-8.3	0	1027.4	0	0
1068	1283	0.088375	76537	255	0	3.9	-8.3	0	1027.4	0	0
1069	1284	1.57952	442438	255	0	3.9	-8.3	0	1027.4	0	0
1070	1285	0.252	130067	255	0	3.9	-8.3	0	1027.4	0	0
1071	1296	0.016246	8836	255	0	3.9	-8.3	0	1027.4	0	0
1072	1297	0.039473	21469	255	0	3.9	-8.3	0	1027.4	0	0
1073	1300	0.048341	25609	255	0	3.9	-8.3	0	1027.4	0	0
1074	1302	0.144348	90411	255	0	3.9	-8.3	0	1027.4	0	0
1075	1303	0.179901838	200000	255	0	3.9	-8.3	0	1027.4	0	0
1076	1304	0.317648	91363	255	0	3.9	-8.3	0	1027.4	0	0
1077	1306	0.063	54172	255	0	3.9	-8.3	0	1027.4	0	0
1078	1309	0.04448	58041	255	0	3.9	-8.3	0	1027.4	0	0
1079	1310	0.04522	57274	255	0	3.9	-8.3	0	1027.4	0	0
1080	1311	0.053818	66794	255	0	3.9	-8.3	0	1027.4	0	0
1081	1315	0.03228	82789	255	0	3.9	-8.3	0	1027.4	0	0
1082	1316	0.038	49975	255	0	3.9	-8.3	0	1027.4	0	0
1083	1318	0.076995	73488	255	0	3.9	-8.3	0	1027.4	0	0
1084	1319	0.119994	287419	255	0	3.9	-8.3	0	1027.4	0	0
1085	1323	0.206	87200	255	0	3.9	-8.3	0	1027.4	0	0
1086	1353	0.0116	22201	255	0	-0.6	-8.3	-2	1027.1	0	0
1087	1	0.179901838	2720	104	0	25	7.8	0	1024.4	0	0
1088	32	0.179901838	48392	105	0	25	7.8	0	1024.4	0	0
1089	41	0.179901838	93860	68	0	25	7.8	0	1024.4	0	0
1090	55	0.179901838	16726	111	0	25	7.8	0	1024.4	0	0
1091	69	0.179901838	387638	100	0	25	7.8	0	1024.4	0	0
1092	79	0.179901838	36240	110	0	25	7.8	0	1024.4	0	0
1093	82	0.179901838	10743	74	0	25	7.8	0	1024.4	0	0
1094	91	0.179901838	68094	103	0	25	7.8	0	1024.4	0	0
1095	107	0.179901838	97532	105	10	12.3	1.2	-2	1007.9	0	0
1096	108	0.179901838	81580	13	5	12.3	1.2	-2	1007.9	0	0
1097	111	0.179901838	118338	9	7	12.3	1.2	-2	1007.9	0	0
1098	112	0.179901838	32206	255	6	12.3	1.2	-2	1007.9	0	0
1099	117	0.179901838	15489	104	4	12.3	1.2	-2	1007.9	0	0
1100	118	0.3144	138316	60	8	12.3	1.2	-2	1007.9	0	0
1101	119	0.179901838	91149	107	7	12.3	1.2	-2	1007.9	0	0
1102	121	0.5065	150318	6	9	12.3	1.2	-2	1007.9	0	0
1103	136	0.179901838	56467	60	9	12.3	1.2	-2	1007.9	0	0
1104	137	0.179901838	64024	67	6	12.3	1.2	-2	1007.9	0	0
1105	139	0.179901838	56629	0	6	12.3	1.2	-2	1007.9	0	0
1106	141	0.179901838	44789	19	5	12.3	1.2	-2	1007.9	0	0
1107	144	0.179901838	57673	255	5	12.3	1.2	-2	1007.9	0	0
1108	147	0.179901838	82548	77	7	12.3	1.2	-2	1007.9	0	0
1109	148	0.143	174601	60	12	12.3	1.2	-2	1007.9	0	0
1110	149	0.179901838	81881	60	8	12.3	1.2	-2	1007.9	0	0
1111	159	0.00881	9788	255	0	17.8	12.2	5	1010.8	0	0
1112	171	0.06987	131797	68	0	17.8	12.2	5	1010.8	0	0
1113	173	0.09437	90903	255	0	17.8	12.2	5	1010.8	0	0
1114	174	0.1385	90900	255	0	17.8	12.2	5	1010.8	0	0
1115	181	0.19219	148829	114	0	17.8	12.2	5	1010.8	0	0
1116	183	0.23793	132518	92	0	17.8	12.2	5	1010.8	0	0
1117	190	0.14494	137040	57	0	17.8	12.2	5	1010.8	0	0
1118	235	0.03386	9309	70	0	17.8	12.2	5	1010.8	0	0
1119	238	0.13354	45017	255	0	17.8	12.2	5	1010.8	0	0
1120	240	0.08456	111304	64	0	17.8	12.2	5	1010.8	0	0
1121	246	0.35632	202435	67	0	17.8	12.2	5	1010.8	0	0
1122	247	0.16012	64560	65	0	17.8	12.2	5	1010.8	0	0
1123	248	0.05355	24643	82	0	17.8	12.2	5	1010.8	0	0
1124	253	0.08363	65907	64	0	17.8	12.2	5	1010.8	0	0
1125	254	0.36422	254766	89	0	17.8	12.2	5	1010.8	0	0
1126	263	0.07374	87673	60	0	17.8	12.2	5	1010.8	0	0
1127	270	0.0123	29778	255	0	17.8	12.2	5	1010.8	0	0
1128	275	0.10869	70832	114	0	17.8	12.2	5	1010.8	0	1
1129	276	0.14906	70837	114	0	17.8	12.2	5	1010.8	0	0
1130	278	0.11862	148101	255	0	17.8	12.2	5	1010.8	0	1
1131	290	0.08906	51732	66	0	17.8	12.2	5	1010.8	0	0
1132	293	0.61883	408000	110	0	6.1	-6.7	0	1029.4	0	0
1133	312	0.00296	6625	255	0	6.1	-6.7	0	1029.4	0	0
1134	318	0.17581	105000	255	0	6.1	-6.7	0	1029.4	0	0
1135	335	0.31867	229000	110	0	6.1	-6.7	0	1029.4	0	0
1136	345	0.00088	7250	255	0	6.1	-6.7	0	1029.4	0	0
1137	356	0.00072	4336	255	0	6.1	-6.7	0	1029.4	0	0
1138	423	0.00072	969	255	0	6.1	-6.7	0	1029.4	0	0
1139	439	0.10259	62205	255	0	6.1	-6.7	0	1029.4	0	0
1140	492	0.16338	193800	255	0	6.1	-6.7	0	1029.4	0	0
1141	534	0.00236	898	255	0	6.1	-6.7	0	1029.4	0	0
1142	560	0.33657	340000	110	0	6.1	-6.7	0	1029.4	0	0
1143	623	0.01875	49388	31	6	15	10.6	-2	1013.3	0	0
1144	653	0.92699	420885	30	8	15	10.6	-2	1013.3	0	0
1145	657	0.034	109071	66	3	11	4	-2	967.2	0	0
1146	658	0.0238	31075	76	2	11	4	-2	967.2	0	0
1147	666	0.0033	12045	76	1	11	4	-2	967.2	0	0
1148	667	0.0017	15715	66	2	11	4	-2	967.2	0	0
1149	673	0.00008	36307	76	2	11	4	-2	967.2	0	0
1150	675	0.0614	3853	76	1	11	4	-2	967.2	0	0
1151	677	0.0034	7072	19	2	11	4	-2	967.2	0	0
1152	680	0.0032	9849	76	2	11	4	-2	967.2	0	0
1153	683	0.0016	4650	76	2	11	4	-2	967.2	0	0
1154	685	0.2768	270034	76	5	11	4	-2	967.2	0	0
1155	687	0.0114	36221	76	4	11	4	-2	967.2	0	0
1156	693	0.0735	57436	76	3	11	4	-2	967.2	0	0
1157	697	0.003333	18697	19	2	11	4	-2	967.2	0	0
1158	698	0.0037	13939	76	1	11	4	-2	967.2	0	0
1159	701	0.0151	128682	66	4	11	4	-2	967.2	0	0
1160	708	0.0203	102429	45	4	11	4	-2	967.2	0	0
1161	710	0.0014	12088	19	4	11	4	-2	967.2	0	0
1162	721	0.0349	121471	66	3	11	4	-2	967.2	0	0
1163	722	0.0028	31635	66	3	11	4	-2	967.2	0	0
1164	729	0.0034	17190	19	2	11	4	-2	967.2	0	0
1165	730	0.022	126045	66	4	11	4	-2	967.2	0	0
1166	732	0.0262	66187	76	1	11	4	-2	967.2	0	0
1167	739	0.179901838	137046	66	2	11	4	-2	967.2	0	0
1168	742	0.0343	31829	76	2	11	4	-2	967.2	0	0
1169	801	3.9145	484376	52	5	-1.3	-11.8	-2	1026.2	0	0
1170	827	0.022792	5839	255	1	25	7.8	0	1024.4	0	0
1171	844	0.01928	6944	255	1	25	7.8	0	1024.4	0	0
1172	848	0.000333	8552	255	1	25	7.8	0	1024.4	0	0
1173	879	0.221	110235	255	0	22.8	17.2	0	1014.8	0	0
1174	880	0.15256	157723	255	0	22.8	17.2	0	1014.8	0	0
1175	881	1.056	344798	255	0	22.8	17.2	0	1014.8	0	0
1176	882	0.026	39143	255	0	22.8	17.2	0	1014.8	0	0
1177	884	0.051	38598	255	0	22.8	17.2	0	1014.8	0	0
1178	886	0.184	69799	255	0	22.8	17.2	0	1014.8	0	0
1179	887	0.051	69754	255	0	22.8	17.2	0	1014.8	0	0
1180	889	0.087	126077	255	0	22.8	17.2	0	1014.8	0	0
1181	890	0.395	202937	255	0	22.8	17.2	0	1014.8	0	0
1182	892	0.102	481999	255	0	22.8	17.2	0	1014.8	0	0
1183	893	0.025	47191	255	0	22.8	17.2	0	1014.8	0	0
1184	894	0.064	101555	255	0	22.8	17.2	0	1014.8	0	0
1185	895	0.036	55087	255	0	22.8	17.2	0	1014.8	0	0
1186	896	0.259	245637	255	0	22.8	17.2	0	1014.8	0	0
1187	903	0.59	275793	255	0	22.8	17.2	0	1014.8	0	0
1188	905	0.04	39648	255	0	22.8	17.2	0	1014.8	0	0
1189	909	0.096	66121	255	0	22.8	17.2	0	1014.8	0	0
1190	914	0.361	229973	255	0	22.8	17.2	0	1014.8	0	0
1191	919	0.017	31233	255	0	22.8	17.2	0	1014.8	0	0
1192	922	0.12	147205	255	0	22.8	17.2	0	1014.8	0	0
1193	924	0.18	252268	255	0	22.8	17.2	0	1014.8	0	0
1194	925	0.023	54405	255	0	22.8	17.2	0	1014.8	0	0
1195	926	0.029	26033	255	0	22.8	17.2	0	1014.8	0	0
1196	928	0.48	179115	255	0	22.8	17.2	0	1014.8	0	0
1197	929	0.325	199628	255	0	22.8	17.2	0	1014.8	0	0
1198	931	0.247	216050	255	0	22.8	17.2	0	1014.8	0	0
1199	935	0.018	16135	255	0	22.8	17.2	0	1014.8	0	0
1200	936	0.0135	11350	255	0	22.8	17.2	0	1014.8	0	0
1201	941	0.0108	8079	255	0	22.8	17.2	0	1014.8	0	0
1202	942	0.051	57334	255	0	22.8	17.2	0	1014.8	0	0
1203	945	0.202	332447	255	0	22.8	17.2	0	1014.8	0	0
1204	948	0.01	20372	255	0	22.8	17.2	0	1014.8	0	0
1205	950	0.032	16052	255	0	22.8	17.2	0	1014.8	0	0
1206	952	0.189	218024	255	0	22.8	17.2	0	1014.8	0	0
1207	961	0.301	155882	255	0	22.8	17.2	0	1014.8	0	0
1208	966	0.533	393530	255	0	22.8	17.2	0	1014.8	0	0
1209	967	0.178	119262	255	0	22.8	17.2	0	1014.8	0	0
1210	968	0.179	153999	255	0	22.8	17.2	0	1014.8	0	0
1211	969	0.172	193723	255	0	22.8	17.2	0	1014.8	0	0
1212	970	0.051	346056	255	0	22.8	17.2	0	1014.8	0	0
1213	971	0.261	301307	255	0	22.8	17.2	0	1014.8	0	0
1214	973	0.155	193960	255	0	22.8	17.2	0	1014.8	0	0
1215	974	0.049	186572	255	0	22.8	17.2	0	1014.8	0	0
1216	975	0.294	426472	255	0	22.8	17.2	0	1014.8	0	0
1217	977	0.044	8837	255	0	22.8	17.2	0	1014.8	0	0
1218	978	0.18	258491	255	0	22.8	17.2	0	1014.8	0	0
1219	981	0.15204	167055	255	0	22.8	17.2	0	1014.8	0	0
1220	988	0.034	24463	255	0	22.8	17.2	0	1014.8	0	0
1221	990	0.056	82939	255	0	22.8	17.2	0	1014.8	0	0
1222	992	0.023	51483	255	0	22.8	17.2	0	1014.8	0	0
1223	994	0.11	108392	255	0	22.8	17.2	0	1014.8	0	0
1224	996	0.117	77632	255	0	22.8	17.2	0	1014.8	0	0
1225	1001	0.005	4482	255	1	16.1	3.3	0	1007.2	0	0
1226	1007	0.02625	41933	255	2	16.1	3.3	0	1007.2	0	0
1227	1068	0.202067	112956	255	0	7.6	2.5	-2	1003.9	0	0
1228	1073	0.107	194111	255	0	13.3	-2.2	0	1003.8	0	0
1229	1074	0.034477	89858	255	0	13.3	-2.2	0	1003.8	0	0
1230	1106	0.068	92099	255	0	13.3	-2.2	0	1003.8	0	0
1231	1120	0.04586	70040	255	0	13.3	-2.2	0	1003.8	0	0
1232	1128	0.073959	58703	255	0	13.3	-2.2	0	1003.8	0	0
1233	1137	0.008	27452	255	0	13.3	-2.2	0	1003.8	0	0
1234	1141	0.017	20986	255	0	13.3	-2.2	0	1003.8	0	0
1235	1143	0.058	96612	255	0	13.3	-2.2	0	1003.8	0	0
1236	1147	0.251668	234476	255	0	13.3	-2.2	0	1003.8	0	0
1237	1172	0.225138	63847	255	0	13.3	-2.2	0	1003.8	0	0
1238	1219	0.068	91316	255	0	13.3	-2.2	0	1003.8	0	0
1239	1225	0.156343	122746	255	0	5.6	-8.3	0	1026.8	0	0
1240	1226	0.035658	27995	255	0	5.6	-8.3	0	1026.8	0	0
1241	1230	0.023	22524	255	0	5.6	-8.3	0	1026.8	0	0
1242	1232	0.2	181328	255	0	5.6	-8.3	0	1026.8	0	0
1243	1234	0.031731	46037	255	0	5.6	-8.3	0	1026.8	0	0
1244	1238	0.0838	129707	255	0	5.6	-8.3	0	1026.8	0	0
1245	1239	0.042	31300	255	0	5.6	-8.3	0	1026.8	0	0
1246	1241	0.359824	194188	255	0	5.6	-8.3	0	1026.8	0	0
1247	1242	0.179901838	23871	255	0	5.6	-8.3	0	1026.8	0	0
1248	1245	0.051812	35354	255	0	5.6	-8.3	0	1026.8	0	0
1249	1246	0.043	50327	255	0	5.6	-8.3	0	1026.8	0	0
1250	1247	0.2592	69876	255	0	5.6	-8.3	0	1026.8	0	0
1251	1249	0.313	159384	255	0	5.6	-8.3	0	1026.8	0	0
1252	1251	0.309	104604	255	0	5.6	-8.3	0	1026.8	0	0
1253	1252	0.443994	116249	255	0	5.6	-8.3	0	1026.8	0	0
1254	1253	0.263203	134748	255	0	5.6	-8.3	0	1026.8	0	0
1255	1255	0.026174	23702	255	0	5.6	-8.3	0	1026.8	0	0
1256	1257	0.133127	61274	255	0	5.6	-8.3	0	1026.8	0	0
1257	1258	0.791088	273234	255	0	5.6	-8.3	0	1026.8	0	0
1258	1259	0.128	71088	255	0	5.6	-8.3	0	1026.8	0	0
1259	1260	0.05982	86455	255	0	5.6	-8.3	0	1026.8	0	0
1260	1261	0.1255	42942	255	0	5.6	-8.3	0	1026.8	0	0
1261	1264	0.084375	33012	255	0	5.6	-8.3	0	1026.8	0	0
1262	1266	0.05	13469	255	0	5.6	-8.3	0	1026.8	0	0
1263	1267	0.239405	138977	255	0	5.6	-8.3	0	1026.8	0	0
1264	1272	0.339964	247471	255	0	5.6	-8.3	0	1026.8	0	0
1265	1275	0.169184	114166	255	0	5.6	-8.3	0	1026.8	0	0
1266	1278	0.108652	79949	255	0	5.6	-8.3	0	1026.8	0	0
1267	1279	0.087987	64743	255	0	5.6	-8.3	0	1026.8	0	0
1268	1283	0.091398	76537	255	0	5.6	-8.3	0	1026.8	0	0
1269	1284	1.57371	442438	255	0	5.6	-8.3	0	1026.8	0	0
1270	1285	0.19	130067	255	0	5.6	-8.3	0	1026.8	0	0
1271	1296	0.016472	8836	255	0	5.6	-8.3	0	1026.8	0	0
1272	1297	0.040021	21469	255	0	5.6	-8.3	0	1026.8	0	0
1273	1300	0.048293	25609	255	0	5.6	-8.3	0	1026.8	0	0
1274	1302	0.138279	90411	255	0	5.6	-8.3	0	1026.8	0	0
1275	1303	0.179901838	200000	255	0	5.6	-8.3	0	1026.8	0	0
1276	1304	0.318165	91363	255	0	5.6	-8.3	0	1026.8	0	0
1277	1306	0.066	54172	255	0	5.6	-8.3	0	1026.8	0	0
1278	1309	0.04877	58041	255	0	5.6	-8.3	0	1026.8	0	0
1279	1310	0.04029	57274	255	0	5.6	-8.3	0	1026.8	0	0
1280	1311	0.055788	66794	255	0	5.6	-8.3	0	1026.8	0	0
1281	1315	0.03828	82789	255	0	5.6	-8.3	0	1026.8	0	0
1282	1316	0.038875	49975	255	0	5.6	-8.3	0	1026.8	0	0
1283	1318	0.076995	73488	255	0	5.6	-8.3	0	1026.8	0	0
1284	1319	0.095978	287419	255	0	5.6	-8.3	0	1026.8	0	0
1285	1323	0.208	87200	255	0	5.6	-8.3	0	1026.8	0	0
1286	1353	0.011775	22201	255	0	0.6	-10.6	-2	1026.5	0	0
1287	1	0.179901838	2720	104	0	25.6	8.9	0	1024	0	0
1288	32	0.179901838	48392	105	0	25.6	8.9	0	1024	0	0
1289	41	0.179901838	93860	68	0	25.6	8.9	0	1024	0	0
1290	55	0.179901838	16726	111	0	25.6	8.9	0	1024	0	0
1291	69	0.179901838	387638	100	0	25.6	8.9	0	1024	0	0
1292	79	0.179901838	36240	110	0	25.6	8.9	0	1024	0	0
1293	82	0.179901838	10743	74	0	25.6	8.9	0	1024	0	0
1294	91	0.179901838	68094	103	0	25.6	8.9	0	1024	0	0
1295	107	0.179901838	97532	105	10	11.9	1.7	-2	1007.7	0	0
1296	108	0.179901838	81580	13	5	11.9	1.7	-2	1007.7	0	0
1297	111	0.179901838	118338	9	7	11.9	1.7	-2	1007.7	0	0
1298	112	0.179901838	32206	255	6	11.9	1.7	-2	1007.7	0	0
1299	117	0.179901838	15489	104	4	11.9	1.7	-2	1007.7	0	0
1300	118	0.3054	138316	60	8	11.9	1.7	-2	1007.7	0	0
1301	119	0.179901838	91149	107	7	11.9	1.7	-2	1007.7	0	0
1302	121	0.5095	150318	6	9	11.9	1.7	-2	1007.7	0	0
1303	136	0.179901838	56467	60	9	11.9	1.7	-2	1007.7	0	0
1304	137	0.179901838	64024	67	6	11.9	1.7	-2	1007.7	0	0
1305	139	0.179901838	56629	0	6	11.9	1.7	-2	1007.7	0	0
1306	141	0.179901838	44789	19	5	11.9	1.7	-2	1007.7	0	0
1307	144	0.179901838	57673	255	5	11.9	1.7	-2	1007.7	0	0
1308	147	0.179901838	82548	77	7	11.9	1.7	-2	1007.7	0	0
1309	148	0.143	174601	60	12	11.9	1.7	-2	1007.7	0	0
1310	149	0.179901838	81881	60	8	11.9	1.7	-2	1007.7	0	0
1311	159	0.00816	9788	255	0	13.3	11.1	17	967.2	0	0
1312	171	0.0701	131797	68	0	13.3	11.1	17	967.2	0	0
1313	173	0.0975	90903	255	0	13.3	11.1	17	967.2	0	0
1314	174	0.14314	90900	255	0	13.3	11.1	17	967.2	0	0
1315	181	0.19113	148829	114	0	13.3	11.1	17	967.2	0	0
1316	183	0.23724	132518	92	0	13.3	11.1	17	967.2	0	0
1317	190	0.14585	137040	57	0	13.3	11.1	17	967.2	0	0
1318	235	0.03348	9309	70	0	13.3	11.1	17	967.2	0	0
1319	238	0.13626	45017	255	0	13.3	11.1	17	967.2	0	0
1320	240	0.08413	111304	64	0	13.3	11.1	17	967.2	0	0
1321	246	0.36078	202435	67	0	13.3	11.1	17	967.2	0	0
1322	247	0.15647	64560	65	0	13.3	11.1	17	967.2	0	0
1323	248	0.05361	24643	82	0	13.3	11.1	17	967.2	0	0
1324	253	0.08057	65907	64	0	13.3	11.1	17	967.2	0	0
1325	254	0.36776	254766	89	0	13.3	11.1	17	967.2	0	0
1326	263	0.0728	87673	60	0	13.3	11.1	17	967.2	0	0
1327	270	0.01181	29778	255	0	13.3	11.1	17	967.2	0	0
1328	275	0.10341	70832	114	0	13.3	11.1	17	967.2	0	1
1329	276	0.13889	70837	114	0	13.3	11.1	17	967.2	0	0
1330	278	0.09685	148101	255	0	13.3	11.1	17	967.2	0	1
1331	290	0.09161	51732	66	0	13.3	11.1	17	967.2	0	0
1332	293	0.58795	408000	110	0	8.3	-6.1	0	1028.4	0	0
1333	312	0.00288	6625	255	0	8.3	-6.1	0	1028.4	0	0
1334	318	0.16061	105000	255	0	8.3	-6.1	0	1028.4	0	0
1335	335	0.31785	229000	110	0	8.3	-6.1	0	1028.4	0	0
1336	345	0.0008	7250	255	0	8.3	-6.1	0	1028.4	0	0
1337	356	0.00072	4336	255	0	8.3	-6.1	0	1028.4	0	0
1338	423	0.00072	969	255	0	8.3	-6.1	0	1028.4	0	0
1339	439	0.10044	62205	255	0	8.3	-6.1	0	1028.4	0	0
1340	492	0.16354	193800	255	0	8.3	-6.1	0	1028.4	0	0
1341	534	0.00224	898	255	0	8.3	-6.1	0	1028.4	0	0
1342	560	0.34095	340000	110	0	8.3	-6.1	0	1028.4	0	0
1343	623	0.01975	49388	31	6	14.4	10	-2	1013.2	0	0
1344	653	0.946505	420885	30	8	14.4	10	-2	1013.2	0	0
1345	657	0.0312	109071	66	3	11	2	-2	967.2	0	0
1346	658	0.0251	31075	76	2	11	2	-2	967.2	0	0
1347	666	0.0026	12045	76	1	11	2	-2	967.2	0	0
1348	667	0.0017	15715	66	2	11	2	-2	967.2	0	0
1349	673	0.00049	36307	76	2	11	2	-2	967.2	0	0
1350	675	0.0606	3853	76	1	11	2	-2	967.2	0	0
1351	677	0.0028	7072	19	2	11	2	-2	967.2	0	0
1352	680	0.0056	9849	76	2	11	2	-2	967.2	0	0
1353	683	0.0016	4650	76	2	11	2	-2	967.2	0	0
1354	685	0.2787	270034	76	5	11	2	-2	967.2	0	0
1355	687	0.0116	36221	76	4	11	2	-2	967.2	0	0
1356	693	0.073	57436	76	3	11	2	-2	967.2	0	0
1357	697	0.003337	18697	19	2	11	2	-2	967.2	0	0
1358	698	0.0029	13939	76	1	11	2	-2	967.2	0	0
1359	701	0.0162	128682	66	4	11	2	-2	967.2	0	0
1360	708	0.0202	102429	45	4	11	2	-2	967.2	0	0
1361	710	0.0012	12088	19	4	11	2	-2	967.2	0	0
1362	721	0.0336	121471	66	3	11	2	-2	967.2	0	0
1363	722	0.0026	31635	66	3	11	2	-2	967.2	0	0
1364	729	0.0037	17190	19	2	11	2	-2	967.2	0	0
1365	730	0.022	126045	66	4	11	2	-2	967.2	0	0
1366	732	0.0247	66187	76	1	11	2	-2	967.2	0	0
1367	739	0.179901838	137046	66	2	11	2	-2	967.2	0	0
1368	742	0.0312	31829	76	2	11	2	-2	967.2	0	0
1369	801	3.92056	484376	52	5	-0.1	-11.5	-2	1025.3	0	0
1370	827	0.022792	5839	255	1	25.6	8.9	0	1024	0	0
1371	844	0.0189	6944	255	1	25.6	8.9	0	1024	0	0
1372	848	0.000333	8552	255	1	25.6	8.9	0	1024	0	0
1373	879	0.225	110235	255	0	25	18.3	0	1013.9	0	0
1374	880	0.16704	157723	255	0	25	18.3	0	1013.9	0	0
1375	881	1.056	344798	255	0	25	18.3	0	1013.9	0	0
1376	882	0.026	39143	255	0	25	18.3	0	1013.9	0	0
1377	884	0.051	38598	255	0	25	18.3	0	1013.9	0	0
1378	886	0.184	69799	255	0	25	18.3	0	1013.9	0	0
1379	887	0.058	69754	255	0	25	18.3	0	1013.9	0	0
1380	889	0.086	126077	255	0	25	18.3	0	1013.9	0	0
1381	890	0.393	202937	255	0	25	18.3	0	1013.9	0	0
1382	892	0.101	481999	255	0	25	18.3	0	1013.9	0	0
1383	893	0.027	47191	255	0	25	18.3	0	1013.9	0	0
1384	894	0.064	101555	255	0	25	18.3	0	1013.9	0	0
1385	895	0.036	55087	255	0	25	18.3	0	1013.9	0	0
1386	896	0.276	245637	255	0	25	18.3	0	1013.9	0	0
1387	903	0.598	275793	255	0	25	18.3	0	1013.9	0	0
1388	905	0.039	39648	255	0	25	18.3	0	1013.9	0	0
1389	909	0.095	66121	255	0	25	18.3	0	1013.9	0	0
1390	914	0.366	229973	255	0	25	18.3	0	1013.9	0	0
1391	919	0.018	31233	255	0	25	18.3	0	1013.9	0	0
1392	922	0.126	147205	255	0	25	18.3	0	1013.9	0	0
1393	924	0.19	252268	255	0	25	18.3	0	1013.9	0	0
1394	925	0.023	54405	255	0	25	18.3	0	1013.9	0	0
1395	926	0.027	26033	255	0	25	18.3	0	1013.9	0	0
1396	928	0.492	179115	255	0	25	18.3	0	1013.9	0	0
1397	929	0.333	199628	255	0	25	18.3	0	1013.9	0	0
1398	931	0.251	216050	255	0	25	18.3	0	1013.9	0	0
1399	935	0.018	16135	255	0	25	18.3	0	1013.9	0	0
1400	936	0.0155	11350	255	0	25	18.3	0	1013.9	0	0
1401	941	0.01032	8079	255	0	25	18.3	0	1013.9	0	0
1402	942	0.077	57334	255	0	25	18.3	0	1013.9	0	0
1403	945	0.211	332447	255	0	25	18.3	0	1013.9	0	0
1404	948	0.009	20372	255	0	25	18.3	0	1013.9	0	0
1405	950	0.032	16052	255	0	25	18.3	0	1013.9	0	0
1406	952	0.19	218024	255	0	25	18.3	0	1013.9	0	0
1407	961	0.306	155882	255	0	25	18.3	0	1013.9	0	0
1408	966	0.538	393530	255	0	25	18.3	0	1013.9	0	0
1409	967	0.184	119262	255	0	25	18.3	0	1013.9	0	0
1410	968	0.193	153999	255	0	25	18.3	0	1013.9	0	0
1411	969	0.169	193723	255	0	25	18.3	0	1013.9	0	0
1412	970	0.052	346056	255	0	25	18.3	0	1013.9	0	0
1413	971	0.29	301307	255	0	25	18.3	0	1013.9	0	0
1414	973	0.157	193960	255	0	25	18.3	0	1013.9	0	0
1415	974	0.049	186572	255	0	25	18.3	0	1013.9	0	0
1416	975	0.292	426472	255	0	25	18.3	0	1013.9	0	0
1417	977	0.046	8837	255	0	25	18.3	0	1013.9	0	0
1418	978	0.182	258491	255	0	25	18.3	0	1013.9	0	0
1419	981	0.14504	167055	255	0	25	18.3	0	1013.9	0	0
1420	988	0.033	24463	255	0	25	18.3	0	1013.9	0	0
1421	990	0.077	82939	255	0	25	18.3	0	1013.9	0	0
1422	992	0.021	51483	255	0	25	18.3	0	1013.9	0	0
1423	994	0.114	108392	255	0	25	18.3	0	1013.9	0	0
1424	996	0.119	77632	255	0	25	18.3	0	1013.9	0	0
1425	1001	0.005	4482	255	1	15.6	3.9	0	1006.9	0	0
1426	1007	0.02625	41933	255	2	15.6	3.9	0	1006.9	0	0
1427	1068	0.208303	112956	255	0	7.9	2.9	-2	1004.4	0	0
1428	1073	0.108	194111	255	0	13.3	-2.8	0	1003.8	0	0
1429	1074	0.034323	89858	255	0	13.3	-2.8	0	1003.8	0	0
1430	1106	0.066	92099	255	0	13.3	-2.8	0	1003.8	0	0
1431	1120	0.047913	70040	255	0	13.3	-2.8	0	1003.8	0	0
1432	1128	0.067735	58703	255	0	13.3	-2.8	0	1003.8	0	0
1433	1137	0.008	27452	255	0	13.3	-2.8	0	1003.8	0	0
1434	1141	0.018	20986	255	0	13.3	-2.8	0	1003.8	0	0
1435	1143	0.058	96612	255	0	13.3	-2.8	0	1003.8	0	0
1436	1147	0.243103	234476	255	0	13.3	-2.8	0	1003.8	0	0
1437	1172	0.210647	63847	255	0	13.3	-2.8	0	1003.8	0	0
1438	1219	0.065	91316	255	0	13.3	-2.8	0	1003.8	0	0
1439	1225	0.166114	122746	255	0	7.2	-7.2	0	1026.3	0	0
1440	1226	0.037886	27995	255	0	7.2	-7.2	0	1026.3	0	0
1441	1230	0.023	22524	255	0	7.2	-7.2	0	1026.3	0	0
1442	1232	0.208	181328	255	0	7.2	-7.2	0	1026.3	0	0
1443	1234	0.031731	46037	255	0	7.2	-7.2	0	1026.3	0	0
1444	1238	0.0848	129707	255	0	7.2	-7.2	0	1026.3	0	0
1445	1239	0.042	31300	255	0	7.2	-7.2	0	1026.3	0	0
1446	1241	0.35982	194188	255	0	7.2	-7.2	0	1026.3	0	0
1447	1242	0.179901838	23871	255	0	7.2	-7.2	0	1026.3	0	0
1448	1245	0.05325	35354	255	0	7.2	-7.2	0	1026.3	0	0
1449	1246	0.041	50327	255	0	7.2	-7.2	0	1026.3	0	0
1450	1247	0.2304	69876	255	0	7.2	-7.2	0	1026.3	0	0
1451	1249	0.341	159384	255	0	7.2	-7.2	0	1026.3	0	0
1452	1251	0.303	104604	255	0	7.2	-7.2	0	1026.3	0	0
1453	1252	0.441996	116249	255	0	7.2	-7.2	0	1026.3	0	0
1454	1253	0.234203	134748	255	0	7.2	-7.2	0	1026.3	0	0
1455	1255	0.026832	23702	255	0	7.2	-7.2	0	1026.3	0	0
1456	1257	0.174068	61274	255	0	7.2	-7.2	0	1026.3	0	0
1457	1258	0.801621	273234	255	0	7.2	-7.2	0	1026.3	0	0
1458	1259	0.132	71088	255	0	7.2	-7.2	0	1026.3	0	0
1459	1260	0.05579	86455	255	0	7.2	-7.2	0	1026.3	0	0
1460	1261	0.126438	42942	255	0	7.2	-7.2	0	1026.3	0	0
1461	1264	0.080625	33012	255	0	7.2	-7.2	0	1026.3	0	0
1462	1266	0.059	13469	255	0	7.2	-7.2	0	1026.3	0	0
1463	1267	0.244641	138977	255	0	7.2	-7.2	0	1026.3	0	0
1464	1272	0.402029	247471	255	0	7.2	-7.2	0	1026.3	0	0
1465	1275	0.167825	114166	255	0	7.2	-7.2	0	1026.3	0	0
1466	1278	0.119841	79949	255	0	7.2	-7.2	0	1026.3	0	0
1467	1279	0.097048	64743	255	0	7.2	-7.2	0	1026.3	0	0
1468	1283	0.091445	76537	255	0	7.2	-7.2	0	1026.3	0	0
1469	1284	1.57962	442438	255	0	7.2	-7.2	0	1026.3	0	0
1470	1285	0.19	130067	255	0	7.2	-7.2	0	1026.3	0	0
1471	1296	0.016472	8836	255	0	7.2	-7.2	0	1026.3	0	0
1472	1297	0.040021	21469	255	0	7.2	-7.2	0	1026.3	0	0
1473	1300	0.051808	25609	255	0	7.2	-7.2	0	1026.3	0	0
1474	1302	0.143406	90411	255	0	7.2	-7.2	0	1026.3	0	0
1475	1303	0.179901838	200000	255	0	7.2	-7.2	0	1026.3	0	0
1476	1304	0.293954	91363	255	0	7.2	-7.2	0	1026.3	0	0
1477	1306	0.066	54172	255	0	7.2	-7.2	0	1026.3	0	0
1478	1309	0.05249	58041	255	0	7.2	-7.2	0	1026.3	0	0
1479	1310	0.0491	57274	255	0	7.2	-7.2	0	1026.3	0	0
1480	1311	0.055488	66794	255	0	7.2	-7.2	0	1026.3	0	0
1481	1315	0.03228	82789	255	0	7.2	-7.2	0	1026.3	0	0
1482	1316	0.038781	49975	255	0	7.2	-7.2	0	1026.3	0	0
1483	1318	0.064994	73488	255	0	7.2	-7.2	0	1026.3	0	0
1484	1319	0.107994	287419	255	0	7.2	-7.2	0	1026.3	0	0
1485	1323	0.194	87200	255	0	7.2	-7.2	0	1026.3	0	0
1486	1353	0.008275	22201	255	0	1.7	-11.1	-2	1025.8	0	0
1487	1	0.179901838	2720	104	0	26.1	10	0	1023.6	0	0
1488	32	0.179901838	48392	105	0	26.1	10	0	1023.6	0	0
1489	41	0.179901838	93860	68	0	26.1	10	0	1023.6	0	0
1490	55	0.179901838	16726	111	0	26.1	10	0	1023.6	0	0
1491	69	0.179901838	387638	100	0	26.1	10	0	1023.6	0	0
1492	79	0.179901838	36240	110	0	26.1	10	0	1023.6	0	0
1493	82	0.179901838	10743	74	0	26.1	10	0	1023.6	0	0
1494	91	0.179901838	68094	103	0	26.1	10	0	1023.6	0	0
1495	107	0.179901838	97532	105	10	12.9	-2.2	-2	1007.2	0	0
1496	108	0.179901838	81580	13	5	12.9	-2.2	-2	1007.2	0	0
1497	111	0.179901838	118338	9	7	12.9	-2.2	-2	1007.2	0	0
1498	112	0.179901838	32206	255	6	12.9	-2.2	-2	1007.2	0	0
1499	117	0.179901838	15489	104	4	12.9	-2.2	-2	1007.2	0	0
1500	118	0.304	138316	60	8	12.9	-2.2	-2	1007.2	0	0
1501	119	0.179901838	91149	107	7	12.9	-2.2	-2	1007.2	0	0
1502	121	0.513	150318	6	9	12.9	-2.2	-2	1007.2	0	0
1503	136	0.179901838	56467	60	9	12.9	-2.2	-2	1007.2	0	0
1504	137	0.179901838	64024	67	6	12.9	-2.2	-2	1007.2	0	0
1505	139	0.179901838	56629	0	6	12.9	-2.2	-2	1007.2	0	0
1506	141	0.179901838	44789	19	5	12.9	-2.2	-2	1007.2	0	0
1507	144	0.179901838	57673	255	5	12.9	-2.2	-2	1007.2	0	0
1508	147	0.179901838	82548	77	7	12.9	-2.2	-2	1007.2	0	0
1509	148	0.1354	174601	60	12	12.9	-2.2	-2	1007.2	0	0
1510	149	0.179901838	81881	60	8	12.9	-2.2	-2	1007.2	0	0
1511	159	0.00813	9788	255	0	14.4	12.2	23	1011.9	0	0
1512	171	0.07435	131797	68	0	14.4	12.2	23	1011.9	0	0
1513	173	0.11184	90903	255	0	14.4	12.2	23	1011.9	0	0
1514	174	0.1436	90900	255	0	14.4	12.2	23	1011.9	0	0
1515	181	0.21705	148829	114	0	14.4	12.2	23	1011.9	0	0
1516	183	0.21783	132518	92	0	14.4	12.2	23	1011.9	0	0
1517	190	0.14685	137040	57	0	14.4	12.2	23	1011.9	0	0
1518	235	0.03308	9309	70	0	14.4	12.2	23	1011.9	0	0
1519	238	0.13955	45017	255	0	14.4	12.2	23	1011.9	0	0
1520	240	0.08364	111304	64	0	14.4	12.2	23	1011.9	0	0
1521	246	0.35941	202435	67	0	14.4	12.2	23	1011.9	0	0
1522	247	0.15894	64560	65	0	14.4	12.2	23	1011.9	0	0
1523	248	0.05327	24643	82	0	14.4	12.2	23	1011.9	0	0
1524	253	0.08049	65907	64	0	14.4	12.2	23	1011.9	0	0
1525	254	0.32937	254766	89	0	14.4	12.2	23	1011.9	0	0
1526	263	0.07275	87673	60	0	14.4	12.2	23	1011.9	0	0
1527	270	0.01147	29778	255	0	14.4	12.2	23	1011.9	0	0
1528	275	0.10176	70832	114	0	14.4	12.2	23	1011.9	0	1
1529	276	0.1357	70837	114	0	14.4	12.2	23	1011.9	0	0
1530	278	0.09793	148101	255	0	14.4	12.2	23	1011.9	0	1
1531	290	0.08851	51732	66	0	14.4	12.2	23	1011.9	0	0
1532	293	0.59113	408000	110	0	8.9	-7.8	0	1027.7	0	0
1533	312	0.00272	6625	255	0	8.9	-7.8	0	1027.7	0	0
1534	318	0.16109	105000	255	0	8.9	-7.8	0	1027.7	0	0
1535	335	0.31238	229000	110	0	8.9	-7.8	0	1027.7	0	0
1536	345	0.00084	7250	255	0	8.9	-7.8	0	1027.7	0	0
1537	356	0.00072	4336	255	0	8.9	-7.8	0	1027.7	0	0
1538	423	0.00076	969	255	0	8.9	-7.8	0	1027.7	0	0
1539	439	0.11081	62205	255	0	8.9	-7.8	0	1027.7	0	0
1540	492	0.16361	193800	255	0	8.9	-7.8	0	1027.7	0	0
1541	534	0.00272	898	255	0	8.9	-7.8	0	1027.7	0	0
1542	560	0.32821	340000	110	0	8.9	-7.8	0	1027.7	0	0
1543	623	0.0195	49388	31	6	14.4	10	-2	1013.3	0	0
1544	653	0.947138	420885	30	8	14.4	10	-2	1013.3	0	0
1545	657	0.0311	109071	66	3	11	4	-2	967.2	0	0
1546	658	0.0262	31075	76	2	11	4	-2	967.2	0	0
1547	666	0.0029	12045	76	1	11	4	-2	967.2	0	0
1548	667	0.0016	15715	66	2	11	4	-2	967.2	0	0
1549	673	0.00038	36307	76	2	11	4	-2	967.2	0	0
1550	675	0.059	3853	76	1	11	4	-2	967.2	0	0
1551	677	0.0027	7072	19	2	11	4	-2	967.2	0	0
1552	680	0.0056	9849	76	2	11	4	-2	967.2	0	0
1553	683	0.0015	4650	76	2	11	4	-2	967.2	0	0
1554	685	0.281	270034	76	5	11	4	-2	967.2	0	0
1555	687	0.0114	36221	76	4	11	4	-2	967.2	0	0
1556	693	0.0737	57436	76	3	11	4	-2	967.2	0	0
1557	697	0.004143	18697	19	2	11	4	-2	967.2	0	0
1558	698	0.0032	13939	76	1	11	4	-2	967.2	0	0
1559	701	0.0174	128682	66	4	11	4	-2	967.2	0	0
1560	708	0.0198	102429	45	4	11	4	-2	967.2	0	0
1561	710	0.0015	12088	19	4	11	4	-2	967.2	0	0
1562	721	0.0335	121471	66	3	11	4	-2	967.2	0	0
1563	722	0.0028	31635	66	3	11	4	-2	967.2	0	0
1564	729	0.003	17190	19	2	11	4	-2	967.2	0	0
1565	730	0.0226	126045	66	4	11	4	-2	967.2	0	0
1566	732	0.0258	66187	76	1	11	4	-2	967.2	0	0
1567	739	0.0137	137046	66	2	11	4	-2	967.2	0	0
1568	742	0.0329	31829	76	2	11	4	-2	967.2	0	0
1569	801	3.89914	484376	52	5	-0.5	-11.8	-2	1024.6	0	0
1570	827	0.022792	5839	255	1	26.1	10	0	1023.6	0	0
1571	844	0.01896	6944	255	1	26.1	10	0	1023.6	0	0
1572	848	0.000333	8552	255	1	26.1	10	0	1023.6	0	0
1573	879	0.223	110235	255	0	25.6	17.8	0	1012.8	0	0
1574	880	0.17128	157723	255	0	25.6	17.8	0	1012.8	0	0
1575	881	1.048	344798	255	0	25.6	17.8	0	1012.8	0	0
1576	882	0.027	39143	255	0	25.6	17.8	0	1012.8	0	0
1577	884	0.052	38598	255	0	25.6	17.8	0	1012.8	0	0
1578	886	0.186	69799	255	0	25.6	17.8	0	1012.8	0	0
1579	887	0.056	69754	255	0	25.6	17.8	0	1012.8	0	0
1580	889	0.083	126077	255	0	25.6	17.8	0	1012.8	0	0
1581	890	0.396	202937	255	0	25.6	17.8	0	1012.8	0	0
1582	892	0.102	481999	255	0	25.6	17.8	0	1012.8	0	0
1583	893	0.035	47191	255	0	25.6	17.8	0	1012.8	0	0
1584	894	0.065	101555	255	0	25.6	17.8	0	1012.8	0	0
1585	895	0.038	55087	255	0	25.6	17.8	0	1012.8	0	0
1586	896	0.292	245637	255	0	25.6	17.8	0	1012.8	0	0
1587	903	0.604	275793	255	0	25.6	17.8	0	1012.8	0	0
1588	905	0.044	39648	255	0	25.6	17.8	0	1012.8	0	0
1589	909	0.099	66121	255	0	25.6	17.8	0	1012.8	0	0
1590	914	0.376	229973	255	0	25.6	17.8	0	1012.8	0	0
1591	919	0.018	31233	255	0	25.6	17.8	0	1012.8	0	0
1592	922	0.129	147205	255	0	25.6	17.8	0	1012.8	0	0
1593	924	0.19	252268	255	0	25.6	17.8	0	1012.8	0	0
1594	925	0.024	54405	255	0	25.6	17.8	0	1012.8	0	0
1595	926	0.023	26033	255	0	25.6	17.8	0	1012.8	0	0
1596	928	0.488	179115	255	0	25.6	17.8	0	1012.8	0	0
1597	929	0.341	199628	255	0	25.6	17.8	0	1012.8	0	0
1598	931	0.256	216050	255	0	25.6	17.8	0	1012.8	0	0
1599	935	0.018	16135	255	0	25.6	17.8	0	1012.8	0	0
1600	936	0.0165	11350	255	0	25.6	17.8	0	1012.8	0	0
1601	941	0.00576	8079	255	0	25.6	17.8	0	1012.8	0	0
1602	942	0.082	57334	255	0	25.6	17.8	0	1012.8	0	0
1603	945	0.235	332447	255	0	25.6	17.8	0	1012.8	0	0
1604	948	0.008	20372	255	0	25.6	17.8	0	1012.8	0	0
1605	950	0.033	16052	255	0	25.6	17.8	0	1012.8	0	0
1606	952	0.195	218024	255	0	25.6	17.8	0	1012.8	0	0
1607	961	0.308	155882	255	0	25.6	17.8	0	1012.8	0	0
1608	966	0.539	393530	255	0	25.6	17.8	0	1012.8	0	0
1609	967	0.195	119262	255	0	25.6	17.8	0	1012.8	0	0
1610	968	0.205	153999	255	0	25.6	17.8	0	1012.8	0	0
1611	969	0.171	193723	255	0	25.6	17.8	0	1012.8	0	0
1612	970	0.052	346056	255	0	25.6	17.8	0	1012.8	0	0
1613	971	0.308	301307	255	0	25.6	17.8	0	1012.8	0	0
1614	973	0.156	193960	255	0	25.6	17.8	0	1012.8	0	0
1615	974	0.05	186572	255	0	25.6	17.8	0	1012.8	0	0
1616	975	0.281	426472	255	0	25.6	17.8	0	1012.8	0	0
1617	977	0.044	8837	255	0	25.6	17.8	0	1012.8	0	0
1618	978	0.183	258491	255	0	25.6	17.8	0	1012.8	0	0
1619	981	0.15528	167055	255	0	25.6	17.8	0	1012.8	0	0
1620	988	0.033	24463	255	0	25.6	17.8	0	1012.8	0	0
1621	990	0.075	82939	255	0	25.6	17.8	0	1012.8	0	0
1622	992	0.022	51483	255	0	25.6	17.8	0	1012.8	0	0
1623	994	0.114	108392	255	0	25.6	17.8	0	1012.8	0	0
1624	996	0.122	77632	255	0	25.6	17.8	0	1012.8	0	0
1625	1001	0.004	4482	255	1	17.2	3.9	0	1006.2	0	0
1626	1007	0.0265	41933	255	2	17.2	3.9	0	1006.2	0	0
1627	1068	0.197325	112956	255	0	9.1	3.6	-2	1004.5	0	0
1628	1073	0.108	194111	255	0	13.9	-2.8	0	1003.6	0	0
1629	1074	0.034463	89858	255	0	13.9	-2.8	0	1003.6	0	0
1630	1106	0.064	92099	255	0	13.9	-2.8	0	1003.6	0	0
1631	1120	0.056149	70040	255	0	13.9	-2.8	0	1003.6	0	0
1632	1128	0.071502	58703	255	0	13.9	-2.8	0	1003.6	0	0
1633	1137	0.008	27452	255	0	13.9	-2.8	0	1003.6	0	0
1634	1141	0.017	20986	255	0	13.9	-2.8	0	1003.6	0	0
1635	1143	0.056	96612	255	0	13.9	-2.8	0	1003.6	0	0
1636	1147	0.243225	234476	255	0	13.9	-2.8	0	1003.6	0	0
1637	1172	0.211897	63847	255	0	13.9	-2.8	0	1003.6	0	0
1638	1219	0.066	91316	255	0	13.9	-2.8	0	1003.6	0	0
1639	1225	0.175885	122746	255	0	7.8	-7.8	0	1026	0	0
1640	1226	0.040115	27995	255	0	7.8	-7.8	0	1026	0	0
1641	1230	0.023	22524	255	0	7.8	-7.8	0	1026	0	0
1642	1232	0.207	181328	255	0	7.8	-7.8	0	1026	0	0
1643	1234	0.033379	46037	255	0	7.8	-7.8	0	1026	0	0
1644	1238	0.0766	129707	255	0	7.8	-7.8	0	1026	0	0
1645	1239	0.042	31300	255	0	7.8	-7.8	0	1026	0	0
1646	1241	0.479824	194188	255	0	7.8	-7.8	0	1026	0	0
1647	1242	0.179901838	23871	255	0	7.8	-7.8	0	1026	0	0
1648	1245	0.051062	35354	255	0	7.8	-7.8	0	1026	0	0
1649	1246	0.042	50327	255	0	7.8	-7.8	0	1026	0	0
1650	1247	0.27	69876	255	0	7.8	-7.8	0	1026	0	0
1651	1249	0.337	159384	255	0	7.8	-7.8	0	1026	0	0
1652	1251	0.3	104604	255	0	7.8	-7.8	0	1026	0	0
1653	1252	0.447996	116249	255	0	7.8	-7.8	0	1026	0	0
1654	1253	0.244609	134748	255	0	7.8	-7.8	0	1026	0	0
1655	1255	0.024858	23702	255	0	7.8	-7.8	0	1026	0	0
1656	1257	0.174068	61274	255	0	7.8	-7.8	0	1026	0	0
1657	1258	0.813537	273234	255	0	7.8	-7.8	0	1026	0	0
1658	1259	0.134	71088	255	0	7.8	-7.8	0	1026	0	0
1659	1260	0.05899	86455	255	0	7.8	-7.8	0	1026	0	0
1660	1261	0.134875	42942	255	0	7.8	-7.8	0	1026	0	0
1661	1264	0.084	33012	255	0	7.8	-7.8	0	1026	0	0
1662	1266	0.059	13469	255	0	7.8	-7.8	0	1026	0	0
1663	1267	0.235856	138977	255	0	7.8	-7.8	0	1026	0	0
1664	1272	0.413145	247471	255	0	7.8	-7.8	0	1026	0	0
1665	1275	0.169184	114166	255	0	7.8	-7.8	0	1026	0	0
1666	1278	0.151936	79949	255	0	7.8	-7.8	0	1026	0	0
1667	1279	0.123038	64743	255	0	7.8	-7.8	0	1026	0	0
1668	1283	0.087943	76537	255	0	7.8	-7.8	0	1026	0	0
1669	1284	1.55453	442438	255	0	7.8	-7.8	0	1026	0	0
1670	1285	0.197	130067	255	0	7.8	-7.8	0	1026	0	0
1671	1296	0.01666	8836	255	0	7.8	-7.8	0	1026	0	0
1672	1297	0.040478	21469	255	0	7.8	-7.8	0	1026	0	0
1673	1300	0.048925	25609	255	0	7.8	-7.8	0	1026	0	0
1674	1302	0.126279	90411	255	0	7.8	-7.8	0	1026	0	0
1675	1303	0.179901838	200000	255	0	7.8	-7.8	0	1026	0	0
1676	1304	0.300022	91363	255	0	7.8	-7.8	0	1026	0	0
1677	1306	0.07	54172	255	0	7.8	-7.8	0	1026	0	0
1678	1309	0.05778	58041	255	0	7.8	-7.8	0	1026	0	0
1679	1310	0.06316	57274	255	0	7.8	-7.8	0	1026	0	0
1680	1311	0.074638	66794	255	0	7.8	-7.8	0	1026	0	0
1681	1315	0.03876	82789	255	0	7.8	-7.8	0	1026	0	0
1682	1316	0.05	49975	255	0	7.8	-7.8	0	1026	0	0
1683	1318	0.076995	73488	255	0	7.8	-7.8	0	1026	0	0
1684	1319	0.107994	287419	255	0	7.8	-7.8	0	1026	0	0
1685	1323	0.195	87200	255	0	7.8	-7.8	0	1026	0	0
1686	1353	0.005325	22201	255	0	2.8	-12.2	-2	1025.1	0	0
1687	1	0.179901838	2720	104	0	26.1	10.6	0	1023.1	0	0
1688	32	0.179901838	48392	105	0	26.1	10.6	0	1023.1	0	0
1689	41	0.179901838	93860	68	0	26.1	10.6	0	1023.1	0	0
1690	55	0.179901838	16726	111	0	26.1	10.6	0	1023.1	0	0
1691	69	0.179901838	387638	100	0	26.1	10.6	0	1023.1	0	0
1692	79	0.179901838	36240	110	0	26.1	10.6	0	1023.1	0	0
1693	82	0.179901838	10743	74	0	26.1	10.6	0	1023.1	0	0
1694	91	0.179901838	68094	103	0	26.1	10.6	0	1023.1	0	0
1695	107	0.179901838	97532	105	10	11.9	0.9	-2	1006.6	0	0
1696	108	0.179901838	81580	13	5	11.9	0.9	-2	1006.6	0	0
1697	111	0.179901838	118338	9	7	11.9	0.9	-2	1006.6	0	0
1698	112	0.179901838	32206	255	6	11.9	0.9	-2	1006.6	0	0
1699	117	0.179901838	15489	104	4	11.9	0.9	-2	1006.6	0	0
1700	118	0.2986	138316	60	8	11.9	0.9	-2	1006.6	0	0
1701	119	0.179901838	91149	107	7	11.9	0.9	-2	1006.6	0	0
1702	121	0.5105	150318	6	9	11.9	0.9	-2	1006.6	0	0
1703	136	0.179901838	56467	60	9	11.9	0.9	-2	1006.6	0	0
1704	137	0.179901838	64024	67	6	11.9	0.9	-2	1006.6	0	0
1705	139	0.179901838	56629	0	6	11.9	0.9	-2	1006.6	0	0
1706	141	0.179901838	44789	19	5	11.9	0.9	-2	1006.6	0	0
1707	144	0.179901838	57673	255	5	11.9	0.9	-2	1006.6	0	0
1708	147	0.179901838	82548	77	7	11.9	0.9	-2	1006.6	0	0
1709	148	0.1398	174601	60	12	11.9	0.9	-2	1006.6	0	0
1710	149	0.179901838	81881	60	8	11.9	0.9	-2	1006.6	0	0
1711	159	0.00803	9788	255	0	14.4	11.1	15	1011.5	0	0
1712	171	0.07248	131797	68	0	14.4	11.1	15	1011.5	0	0
1713	173	0.10284	90903	255	0	14.4	11.1	15	1011.5	0	0
1714	174	0.14565	90900	255	0	14.4	11.1	15	1011.5	0	0
1715	181	0.21497	148829	114	0	14.4	11.1	15	1011.5	0	0
1716	183	0.22044	132518	92	0	14.4	11.1	15	1011.5	0	0
1717	190	0.14676	137040	57	0	14.4	11.1	15	1011.5	0	0
1718	235	0.03333	9309	70	0	14.4	11.1	15	1011.5	0	0
1719	238	0.13827	45017	255	0	14.4	11.1	15	1011.5	0	0
1720	240	0.08498	111304	64	0	14.4	11.1	15	1011.5	0	0
1721	246	0.35392	202435	67	0	14.4	11.1	15	1011.5	0	0
1722	247	0.16882	64560	65	0	14.4	11.1	15	1011.5	0	0
1723	248	0.05402	24643	82	0	14.4	11.1	15	1011.5	0	0
1724	253	0.08102	65907	64	0	14.4	11.1	15	1011.5	0	0
1725	254	0.31461	254766	89	0	14.4	11.1	15	1011.5	0	0
1726	263	0.07333	87673	60	0	14.4	11.1	15	1011.5	0	0
1727	270	0.01156	29778	255	0	14.4	11.1	15	1011.5	0	0
1728	275	0.10082	70832	114	0	14.4	11.1	15	1011.5	0	1
1729	276	0.13687	70837	114	0	14.4	11.1	15	1011.5	0	0
1730	278	0.09522	148101	255	0	14.4	11.1	15	1011.5	0	1
1731	290	0.08414	51732	66	0	14.4	11.1	15	1011.5	0	0
1732	293	0.57506	408000	110	0	9.4	-7.2	0	1026.8	0	0
1733	312	0.00264	6625	255	0	9.4	-7.2	0	1026.8	0	0
1734	318	0.16047	105000	255	0	9.4	-7.2	0	1026.8	0	0
1735	335	0.30778	229000	110	0	9.4	-7.2	0	1026.8	0	0
1736	345	0.0008	7250	255	0	9.4	-7.2	0	1026.8	0	0
1737	356	0.00072	4336	255	0	9.4	-7.2	0	1026.8	0	0
1738	423	0.00068	969	255	0	9.4	-7.2	0	1026.8	0	0
1739	439	0.10202	62205	255	0	9.4	-7.2	0	1026.8	0	0
1740	492	0.16377	193800	255	0	9.4	-7.2	0	1026.8	0	0
1741	534	0.00204	898	255	0	9.4	-7.2	0	1026.8	0	0
1742	560	0.32936	340000	110	0	9.4	-7.2	0	1026.8	0	0
1743	623	0.019	49388	31	6	15	10	-2	1013.1	0	0
1744	653	0.949133	420885	30	8	15	10	-2	1013.1	0	0
1745	657	0.031	109071	66	3	11	3	-2	967.2	0	0
1746	658	0.0273	31075	76	2	11	3	-2	967.2	0	0
1747	666	0.0028	12045	76	1	11	3	-2	967.2	0	0
1748	667	0.0016	15715	66	2	11	3	-2	967.2	0	0
1749	673	0.00111	36307	76	2	11	3	-2	967.2	0	0
1750	675	0.0565	3853	76	1	11	3	-2	967.2	0	0
1751	677	0.0029	7072	19	2	11	3	-2	967.2	0	0
1752	680	0.0035	9849	76	2	11	3	-2	967.2	0	0
1753	683	0.0017	4650	76	2	11	3	-2	967.2	0	0
1754	685	0.2777	270034	76	5	11	3	-2	967.2	0	0
1755	687	0.012	36221	76	4	11	3	-2	967.2	0	0
1756	693	0.073	57436	76	3	11	3	-2	967.2	0	0
1757	697	0.003237	18697	19	2	11	3	-2	967.2	0	0
1758	698	0.003	13939	76	1	11	3	-2	967.2	0	0
1759	701	0.0184	128682	66	4	11	3	-2	967.2	0	0
1760	708	0.0216	102429	45	4	11	3	-2	967.2	0	0
1761	710	0.0014	12088	19	4	11	3	-2	967.2	0	0
1762	721	0.0347	121471	66	3	11	3	-2	967.2	0	0
1763	722	0.0028	31635	66	3	11	3	-2	967.2	0	0
1764	729	0.004	17190	19	2	11	3	-2	967.2	0	0
1765	730	0.0219	126045	66	4	11	3	-2	967.2	0	0
1766	732	0.0258	66187	76	1	11	3	-2	967.2	0	0
1767	739	0.0165	137046	66	2	11	3	-2	967.2	0	0
1768	742	0.0288	31829	76	2	11	3	-2	967.2	0	0
1769	801	3.86638	484376	52	5	1.3	-10.7	-2	1023.6	0	0
1770	827	0.022792	5839	255	1	26.1	10.6	0	1023.1	0	0
1771	844	0.01892	6944	255	1	26.1	10.6	0	1023.1	0	0
1772	848	0.000333	8552	255	1	26.1	10.6	0	1023.1	0	0
1773	879	0.228	110235	255	0	25.6	17.8	0	1013	0	0
1774	880	0.177321	157723	255	0	25.6	17.8	0	1013	0	0
1775	881	1.07	344798	255	0	25.6	17.8	0	1013	0	0
1776	882	0.026	39143	255	0	25.6	17.8	0	1013	0	0
1777	884	0.054	38598	255	0	25.6	17.8	0	1013	0	0
1778	886	0.186	69799	255	0	25.6	17.8	0	1013	0	0
1779	887	0.057	69754	255	0	25.6	17.8	0	1013	0	0
1780	889	0.083	126077	255	0	25.6	17.8	0	1013	0	0
1781	890	0.402	202937	255	0	25.6	17.8	0	1013	0	0
1782	892	0.102	481999	255	0	25.6	17.8	0	1013	0	0
1783	893	0.035	47191	255	0	25.6	17.8	0	1013	0	0
1784	894	0.065	101555	255	0	25.6	17.8	0	1013	0	0
1785	895	0.037	55087	255	0	25.6	17.8	0	1013	0	0
1786	896	0.281	245637	255	0	25.6	17.8	0	1013	0	0
1787	903	0.608	275793	255	0	25.6	17.8	0	1013	0	0
1788	905	0.042	39648	255	0	25.6	17.8	0	1013	0	0
1789	909	0.105	66121	255	0	25.6	17.8	0	1013	0	0
1790	914	0.374	229973	255	0	25.6	17.8	0	1013	0	0
1791	919	0.018	31233	255	0	25.6	17.8	0	1013	0	0
1792	922	0.129	147205	255	0	25.6	17.8	0	1013	0	0
1793	924	0.191	252268	255	0	25.6	17.8	0	1013	0	0
1794	925	0.024	54405	255	0	25.6	17.8	0	1013	0	0
1795	926	0.024	26033	255	0	25.6	17.8	0	1013	0	0
1796	928	0.5	179115	255	0	25.6	17.8	0	1013	0	0
1797	929	0.347	199628	255	0	25.6	17.8	0	1013	0	0
1798	931	0.267	216050	255	0	25.6	17.8	0	1013	0	0
1799	935	0.017	16135	255	0	25.6	17.8	0	1013	0	0
1800	936	0.027	11350	255	0	25.6	17.8	0	1013	0	0
1801	941	0.0072	8079	255	0	25.6	17.8	0	1013	0	0
1802	942	0.08	57334	255	0	25.6	17.8	0	1013	0	0
1803	945	0.238	332447	255	0	25.6	17.8	0	1013	0	0
1804	948	0.009	20372	255	0	25.6	17.8	0	1013	0	0
1805	950	0.031	16052	255	0	25.6	17.8	0	1013	0	0
1806	952	0.2	218024	255	0	25.6	17.8	0	1013	0	0
1807	961	0.312	155882	255	0	25.6	17.8	0	1013	0	0
1808	966	0.553	393530	255	0	25.6	17.8	0	1013	0	0
1809	967	0.194	119262	255	0	25.6	17.8	0	1013	0	0
1810	968	0.204	153999	255	0	25.6	17.8	0	1013	0	0
1811	969	0.17	193723	255	0	25.6	17.8	0	1013	0	0
1812	970	0.052	346056	255	0	25.6	17.8	0	1013	0	0
1813	971	0.33	301307	255	0	25.6	17.8	0	1013	0	0
1814	973	0.152	193960	255	0	25.6	17.8	0	1013	0	0
1815	974	0.051	186572	255	0	25.6	17.8	0	1013	0	0
1816	975	0.275	426472	255	0	25.6	17.8	0	1013	0	0
1817	977	0.045	8837	255	0	25.6	17.8	0	1013	0	0
1818	978	0.183	258491	255	0	25.6	17.8	0	1013	0	0
1819	981	0.14604	167055	255	0	25.6	17.8	0	1013	0	0
1820	988	0.032	24463	255	0	25.6	17.8	0	1013	0	0
1821	990	0.083	82939	255	0	25.6	17.8	0	1013	0	0
1822	992	0.022	51483	255	0	25.6	17.8	0	1013	0	0
1823	994	0.122	108392	255	0	25.6	17.8	0	1013	0	0
1824	996	0.126	77632	255	0	25.6	17.8	0	1013	0	0
1825	1001	0.005	4482	255	1	17.8	3.3	0	1005.3	0	0
1826	1007	0.0265	41933	255	2	17.8	3.3	0	1005.3	0	0
1827	1068	0.189482	112956	255	0	9	3.8	-2	1004.5	0	0
1828	1073	0.109	194111	255	0	15	-2.2	0	1003.6	0	0
1829	1074	0.034854	89858	255	0	15	-2.2	0	1003.6	0	0
1830	1106	0.064	92099	255	0	15	-2.2	0	1003.6	0	0
1831	1120	0.057679	70040	255	0	15	-2.2	0	1003.6	0	0
1832	1128	0.071519	58703	255	0	15	-2.2	0	1003.6	0	0
1833	1137	0.009	27452	255	0	15	-2.2	0	1003.6	0	0
1834	1141	0.018	20986	255	0	15	-2.2	0	1003.6	0	0
1835	1143	0.057	96612	255	0	15	-2.2	0	1003.6	0	0
1836	1147	0.2402	234476	255	0	15	-2.2	0	1003.6	0	0
1837	1172	0.21432	63847	255	0	15	-2.2	0	1003.6	0	0
1838	1219	0.065	91316	255	0	15	-2.2	0	1003.6	0	0
1839	1225	0.175885	122746	255	0	8.9	-9.4	0	1025.4	0	0
1840	1226	0.040115	27995	255	0	8.9	-9.4	0	1025.4	0	0
1841	1230	0.023	22524	255	0	8.9	-9.4	0	1025.4	0	0
1842	1232	0.228	181328	255	0	8.9	-9.4	0	1025.4	0	0
1843	1234	0.032143	46037	255	0	8.9	-9.4	0	1025.4	0	0
1844	1238	0.0744	129707	255	0	8.9	-9.4	0	1025.4	0	0
1845	1239	0.042	31300	255	0	8.9	-9.4	0	1025.4	0	0
1846	1241	0.479824	194188	255	0	8.9	-9.4	0	1025.4	0	0
1847	1242	0.179901838	23871	255	0	8.9	-9.4	0	1025.4	0	0
1848	1245	0.055	35354	255	0	8.9	-9.4	0	1025.4	0	0
1849	1246	0.041	50327	255	0	8.9	-9.4	0	1025.4	0	0
1850	1247	0.2772	69876	255	0	8.9	-9.4	0	1025.4	0	0
1851	1249	0.345	159384	255	0	8.9	-9.4	0	1025.4	0	0
1852	1251	0.317	104604	255	0	8.9	-9.4	0	1025.4	0	0
1853	1252	0.453996	116249	255	0	8.9	-9.4	0	1025.4	0	0
1854	1253	0.263812	134748	255	0	8.9	-9.4	0	1025.4	0	0
1855	1255	0.021567	23702	255	0	8.9	-9.4	0	1025.4	0	0
1856	1257	0.138232	61274	255	0	8.9	-9.4	0	1025.4	0	0
1857	1258	0.816869	273234	255	0	8.9	-9.4	0	1025.4	0	0
1858	1259	0.131	71088	255	0	8.9	-9.4	0	1025.4	0	0
1859	1260	0.05839	86455	255	0	8.9	-9.4	0	1025.4	0	0
1860	1261	0.13275	42942	255	0	8.9	-9.4	0	1025.4	0	0
1861	1264	0.08375	33012	255	0	8.9	-9.4	0	1025.4	0	0
1862	1266	0.056	13469	255	0	8.9	-9.4	0	1025.4	0	0
1863	1267	0.248464	138977	255	0	8.9	-9.4	0	1025.4	0	0
1864	1272	0.415924	247471	255	0	8.9	-9.4	0	1025.4	0	0
1865	1275	0.178696	114166	255	0	8.9	-9.4	0	1025.4	0	0
1866	1278	0.144575	79949	255	0	8.9	-9.4	0	1025.4	0	0
1867	1279	0.117077	64743	255	0	8.9	-9.4	0	1025.4	0	0
1868	1283	0.089376	76537	255	0	8.9	-9.4	0	1025.4	0	0
1869	1284	1.59594	442438	255	0	8.9	-9.4	0	1025.4	0	0
1870	1285	0.185	130067	255	0	8.9	-9.4	0	1025.4	0	0
1871	1296	0.016885	8836	255	0	8.9	-9.4	0	1025.4	0	0
1872	1297	0.041026	21469	255	0	8.9	-9.4	0	1025.4	0	0
1873	1300	0.049424	25609	255	0	8.9	-9.4	0	1025.4	0	0
1874	1302	0.130519	90411	255	0	8.9	-9.4	0	1025.4	0	0
1875	1303	0.179901838	200000	255	0	8.9	-9.4	0	1025.4	0	0
1876	1304	0.302284	91363	255	0	8.9	-9.4	0	1025.4	0	0
1877	1306	0.07	54172	255	0	8.9	-9.4	0	1025.4	0	0
1878	1309	0.05323	58041	255	0	8.9	-9.4	0	1025.4	0	0
1879	1310	0.05023	57274	255	0	8.9	-9.4	0	1025.4	0	0
1880	1311	0.065748	66794	255	0	8.9	-9.4	0	1025.4	0	0
1881	1315	0.039	82789	255	0	8.9	-9.4	0	1025.4	0	0
1882	1316	0.049219	49975	255	0	8.9	-9.4	0	1025.4	0	0
1883	1318	0.076995	73488	255	0	8.9	-9.4	0	1025.4	0	0
1884	1319	0.119994	287419	255	0	8.9	-9.4	0	1025.4	0	0
1885	1323	0.202	87200	255	0	8.9	-9.4	0	1025.4	0	0
1886	1353	0.005425	22201	255	0	3.3	-11.1	-2	1024.8	0	0
1887	1	0.179901838	2720	104	0	25.6	10.6	0	1023.1	0	0
1888	32	0.179901838	48392	105	0	25.6	10.6	0	1023.1	0	0
1889	41	0.179901838	93860	68	0	25.6	10.6	0	1023.1	0	0
1890	55	0.179901838	16726	111	0	25.6	10.6	0	1023.1	0	0
1891	69	0.179901838	387638	100	0	25.6	10.6	0	1023.1	0	0
1892	79	0.179901838	36240	110	0	25.6	10.6	0	1023.1	0	0
1893	82	0.179901838	10743	74	0	25.6	10.6	0	1023.1	0	0
1894	91	0.179901838	68094	103	0	25.6	10.6	0	1023.1	0	0
1895	107	0.179901838	97532	105	10	11.1	3.5	-2	1006.3	0	0
1896	108	0.179901838	81580	13	5	11.1	3.5	-2	1006.3	0	0
1897	111	0.179901838	118338	9	7	11.1	3.5	-2	1006.3	0	0
1898	112	0.179901838	32206	255	6	11.1	3.5	-2	1006.3	0	0
1899	117	0.179901838	15489	104	4	11.1	3.5	-2	1006.3	0	0
1900	118	0.3016	138316	60	8	11.1	3.5	-2	1006.3	0	0
1901	119	0.179901838	91149	107	7	11.1	3.5	-2	1006.3	0	0
1902	121	0.513	150318	6	9	11.1	3.5	-2	1006.3	0	0
1903	136	0.179901838	56467	60	9	11.1	3.5	-2	1006.3	0	0
1904	137	0.179901838	64024	67	6	11.1	3.5	-2	1006.3	0	0
1905	139	0.179901838	56629	0	6	11.1	3.5	-2	1006.3	0	0
1906	141	0.179901838	44789	19	5	11.1	3.5	-2	1006.3	0	0
1907	144	0.179901838	57673	255	5	11.1	3.5	-2	1006.3	0	0
1908	147	0.179901838	82548	77	7	11.1	3.5	-2	1006.3	0	0
1909	148	0.1333	174601	60	12	11.1	3.5	-2	1006.3	0	0
1910	149	0.179901838	81881	60	8	11.1	3.5	-2	1006.3	0	0
1911	159	0.00848	9788	255	0	16.1	11.1	-1	1011.5	0	0
1912	171	0.07274	131797	68	0	16.1	11.1	-1	1011.5	0	0
1913	173	0.1025	90903	255	0	16.1	11.1	-1	1011.5	0	0
1914	174	0.14557	90900	255	0	16.1	11.1	-1	1011.5	0	0
1915	181	0.19003	148829	114	0	16.1	11.1	-1	1011.5	0	0
1916	183	0.22785	132518	92	0	16.1	11.1	-1	1011.5	0	0
1917	190	0.14798	137040	57	0	16.1	11.1	-1	1011.5	0	0
1918	235	0.03425	9309	70	0	16.1	11.1	-1	1011.5	0	0
1919	238	0.13815	45017	255	0	16.1	11.1	-1	1011.5	0	0
1920	240	0.08368	111304	64	0	16.1	11.1	-1	1011.5	0	0
1921	246	0.35603	202435	67	0	16.1	11.1	-1	1011.5	0	0
1922	247	0.17588	64560	65	0	16.1	11.1	-1	1011.5	0	0
1923	248	0.05369	24643	82	0	16.1	11.1	-1	1011.5	0	0
1924	253	0.08007	65907	64	0	16.1	11.1	-1	1011.5	0	0
1925	254	0.33372	254766	89	0	16.1	11.1	-1	1011.5	0	0
1926	263	0.07378	87673	60	0	16.1	11.1	-1	1011.5	0	0
1927	270	0.01162	29778	255	0	16.1	11.1	-1	1011.5	0	0
1928	275	0.10374	70832	114	0	16.1	11.1	-1	1011.5	0	1
1929	276	0.14142	70837	114	0	16.1	11.1	-1	1011.5	0	0
1930	278	0.10282	148101	255	0	16.1	11.1	-1	1011.5	0	1
1931	290	0.07128	51732	66	0	16.1	11.1	-1	1011.5	0	0
1932	293	0.57446	408000	110	0	10.6	-7.8	0	1026.3	0	0
1933	312	0.00388	6625	255	0	10.6	-7.8	0	1026.3	0	0
1934	318	0.15636	105000	255	0	10.6	-7.8	0	1026.3	0	0
1935	335	0.30165	229000	110	0	10.6	-7.8	0	1026.3	0	0
1936	345	0.00124	7250	255	0	10.6	-7.8	0	1026.3	0	0
1937	356	0.00072	4336	255	0	10.6	-7.8	0	1026.3	0	0
1938	423	0.00092	969	255	0	10.6	-7.8	0	1026.3	0	0
1939	439	0.06376	62205	255	0	10.6	-7.8	0	1026.3	0	0
1940	492	0.16379	193800	255	0	10.6	-7.8	0	1026.3	0	0
1941	534	0.00112	898	255	0	10.6	-7.8	0	1026.3	0	0
1942	560	0.33605	340000	110	0	10.6	-7.8	0	1026.3	0	0
1943	623	0.01875	49388	31	6	14.4	10	-2	1013.3	0	0
1944	653	0.949473	420885	30	8	14.4	10	-2	1013.3	0	0
1945	657	0.0309	109071	66	3	11	2	-2	967.2	0	0
1946	658	0.0257	31075	76	2	11	2	-2	967.2	0	0
1947	666	0.0039	12045	76	1	11	2	-2	967.2	0	0
1948	667	0.0018	15715	66	2	11	2	-2	967.2	0	0
1949	673	0.003	36307	76	2	11	2	-2	967.2	0	0
1950	675	0.0541	3853	76	1	11	2	-2	967.2	0	0
1951	677	0.004	7072	19	2	11	2	-2	967.2	0	0
1952	680	0.003	9849	76	2	11	2	-2	967.2	0	0
1953	683	0.0016	4650	76	2	11	2	-2	967.2	0	0
1954	685	0.2747	270034	76	5	11	2	-2	967.2	0	0
1955	687	0.0131	36221	76	4	11	2	-2	967.2	0	0
1956	693	0.0729	57436	76	3	11	2	-2	967.2	0	0
1957	697	0.00324	18697	19	2	11	2	-2	967.2	0	0
1958	698	0.0032	13939	76	1	11	2	-2	967.2	0	0
1959	701	0.0196	128682	66	4	11	2	-2	967.2	0	0
1960	708	0.0195	102429	45	4	11	2	-2	967.2	0	0
1961	710	0.0013	12088	19	4	11	2	-2	967.2	0	0
1962	721	0.0344	121471	66	3	11	2	-2	967.2	0	0
1963	722	0.0028	31635	66	3	11	2	-2	967.2	0	0
1964	729	0.0035	17190	19	2	11	2	-2	967.2	0	0
1965	730	0.0227	126045	66	4	11	2	-2	967.2	0	0
1966	732	0.0254	66187	76	1	11	2	-2	967.2	0	0
1967	739	0.0196	137046	66	2	11	2	-2	967.2	0	0
1968	742	0.0284	31829	76	2	11	2	-2	967.2	0	0
1969	801	3.83922	484376	52	5	1.8	-9.6	-2	1023	0	0
1970	827	0.022792	5839	255	1	25.6	10.6	0	1023.1	0	0
1971	844	0.01744	6944	255	1	25.6	10.6	0	1023.1	0	0
1972	848	0.000333	8552	255	1	25.6	10.6	0	1023.1	0	0
1973	879	0.225	110235	255	0	23.9	17.2	0	1012	0	0
1974	880	0.183319	157723	255	0	23.9	17.2	0	1012	0	0
1975	881	1.08	344798	255	0	23.9	17.2	0	1012	0	0
1976	882	0.026	39143	255	0	23.9	17.2	0	1012	0	0
1977	884	0.053	38598	255	0	23.9	17.2	0	1012	0	0
1978	886	0.184	69799	255	0	23.9	17.2	0	1012	0	0
1979	887	0.063	69754	255	0	23.9	17.2	0	1012	0	0
1980	889	0.08	126077	255	0	23.9	17.2	0	1012	0	0
1981	890	0.402	202937	255	0	23.9	17.2	0	1012	0	0
1982	892	0.101	481999	255	0	23.9	17.2	0	1012	0	0
1983	893	0.035	47191	255	0	23.9	17.2	0	1012	0	0
1984	894	0.063	101555	255	0	23.9	17.2	0	1012	0	0
1985	895	0.038	55087	255	0	23.9	17.2	0	1012	0	0
1986	896	0.276	245637	255	0	23.9	17.2	0	1012	0	0
1987	903	0.612	275793	255	0	23.9	17.2	0	1012	0	0
1988	905	0.038	39648	255	0	23.9	17.2	0	1012	0	0
1989	909	0.104	66121	255	0	23.9	17.2	0	1012	0	0
1990	914	0.384	229973	255	0	23.9	17.2	0	1012	0	0
1991	919	0.019	31233	255	0	23.9	17.2	0	1012	0	0
1992	922	0.129	147205	255	0	23.9	17.2	0	1012	0	0
1993	924	0.191	252268	255	0	23.9	17.2	0	1012	0	0
1994	925	0.027	54405	255	0	23.9	17.2	0	1012	0	0
1995	926	0.023	26033	255	0	23.9	17.2	0	1012	0	0
1996	928	0.504	179115	255	0	23.9	17.2	0	1012	0	0
1997	929	0.347	199628	255	0	23.9	17.2	0	1012	0	0
1998	931	0.271	216050	255	0	23.9	17.2	0	1012	0	0
[truncated: 567,696 more rows]
