# Supplementary material for: Anomaly detection method for building energy consumption in multivariate time series based on graph attention mechanism
Source: PLoS One. 2023 Jun 8;18(6):e0286770. doi: 10.1371/journal.pone.0286770 (PMC10249861; doi:10.1371/journal.pone.0286770)
Supplement: S1 Datasets — (ZIP) [file pone.0286770.s001.zip › test_label/test_label.csv]

meter_reading	anomaly	chan_id
0.013	0	936
0.00504	0	941
0.047	0	942
0.182	0	945
0.009	0	948
0.046	0	950
0.188	0	952
0.303	0	961
0.501	0	966
0.08	0	967
0.112	0	968
0.125	0	969
0.056	0	970
0.219	0	971
0.145	0	973
0.048	0	974
0.233	0	975
0.068	0	977
0.134	0	978
0.1308	0	981
0.036	0	988
0.054	0	990
0.018	0	992
0.09	0	994
0.111	0	996
0.005	0	1001
0.02875	0	1007
0.13135	0	1068
0.102	0	1073
0.039271	0	1074
0.064	0	1106
0.044286	0	1120
0.073805	0	1128
0.011	0	1137
0.016	0	1141
0.052	0	1143
0.105876	0	1147
0.159623	0	1172
0.072	0	1219
0.146571	0	1225
0.033429	0	1226
0.023	0	1230
0.196	0	1232
0.021841	0	1234
0.0681	0	1238
0.018	0	1239
0.176695	0	1241
0.179901838	0	1242
0.025125	0	1245
0.033	0	1246
0.0828	0	1247
0.309	0	1249
0.286	0	1251
0.445998	0	1252
0.23175	0	1253
0.029464	0	1255
0.14335	0	1257
0.799508	0	1258
0.13	0	1259
0.03707	0	1260
0.127188	0	1261
0.085	0	1264
0.055	0	1266
0.209689	0	1267
0.118571	0	1272
0.103277	0	1275
0.08274	0	1278
0.067004	0	1279
0.074039	0	1283
1.52607	0	1284
0.182	0	1285
0.015494	0	1296
0.037646	0	1297
0.047624	0	1300
0.149468	0	1302
0.179901838	0	1303
0.282166	0	1304
0.069	0	1306
0.05598	0	1309
0.0555	0	1310
0.065358	0	1311
0.02172	0	1315
0.041312	0	1316
0.073995	0	1318
0.119994	0	1319
0.148	0	1323
0.002975	0	1353
0.179901838	0	1
0.179901838	0	32
0.179901838	0	41
0.179901838	0	55
0.179901838	0	69
0.179901838	0	79
0.179901838	0	82
0.179901838	0	91
0.179901838	0	107
0.179901838	0	108
0.179901838	0	111
0.179901838	0	112
0.179901838	0	117
0.305	0	118
0.179901838	0	119
0.4905	0	121
0.179901838	0	136
0.179901838	0	137
0.179901838	0	139
0.179901838	0	141
0.179901838	0	144
0.179901838	0	147
0.1121	0	148
0.179901838	0	149
0.00801	0	159
0.06809	0	171
0.09731	0	173
0.13506	0	174
0.18141	0	181
0.15205	0	183
0.14222	0	190
0.03105	0	235
0.14137	0	238
0.08656	0	240
0.35224	0	246
0.15417	0	247
0.06595	0	248
0.08162	0	253
0.12685	0	254
0.07396	0	263
0.01177	0	270
0.10246	1	275
0.13529	0	276
0.08592	0	278
0.07609	0	290
0.67271	0	293
0.00488	0	312
0.15945	0	318
0.43418	0	335
0.00072	0	345
0.00081	0	356
0.00088	0	423
0.10059	0	439
0.16924	0	492
0.00396	0	534
0.3326	0	560
0.01525	0	623
0.885928	0	653
0.0284	0	657
0.0051	0	658
0.003	0	666
0.002	0	667
0.01606	0	673
0.0552	0	675
0.0022	0	677
0.0023	0	680
0.0017	0	683
0.2768	0	685
0.0126	0	687
0.0793	0	693
0.003584	0	697
0.0034	0	698
0.0192	0	701
0.0209	0	708
0.0013	0	710
0.0357	0	721
0.0042	0	722
0.0035	0	729
0.0217	0	730
0.0254	0	732
0.0255	0	739
0.011	0	742
3.95374	0	801
0.022792	0	827
0.01649	0	844
0.000333	0	848
0.209	0	879
0.128279	0	880
0.902	0	881
0.02	0	882
0.033	0	884
0.18	0	886
0.046	0	887
0.073	0	889
0.38	0	890
0.145	0	892
0.025	0	893
0.063	0	894
0.033	0	895
0.24	0	896
0.574	0	903
0.036	0	905
0.11	0	909
0.371	0	914
0.017	0	919
0.107	0	922
0.186	0	924
0.013	0	925
0.018	0	926
0.34	0	928
0.313	0	929
0.202	0	931
0.02	0	935
0.0125	0	936
0.00576	0	941
0.049	0	942
0.237	0	945
0.008	0	948
0.044	0	950
0.19	0	952
0.302	0	961
0.516	0	966
0.079	0	967
0.131	0	968
0.177	0	969
0.055	0	970
0.216	0	971
0.168	0	973
0.047	0	974
0.234	0	975
0.069	0	977
0.137	0	978
0.14504	0	981
0.036	0	988
0.056	0	990
0.022	0	992
0.089	0	994
0.111	0	996
0.005	0	1001
0.0265	0	1007
0.162512	0	1068
0.103	0	1073
0.039568	0	1074
0.064	0	1106
0.044745	0	1120
0.068123	0	1128
0.009	0	1137
0.02	0	1141
0.049	0	1143
0.110896	0	1147
0.30076	0	1172
0.071	0	1219
0.156343	0	1225
0.035658	0	1226
0.024	0	1230
0.199	0	1232
0.022665	0	1234
0.0663	0	1238
0.024	0	1239
0.176715	0	1241
0.179901838	0	1242
0.02925	0	1245
0.035	0	1246
0.0648	0	1247
0.367	0	1249
0.287	0	1251
0.441996	0	1252
0.217859	0	1253
0.028806	0	1255
0.174077	0	1257
0.793217	0	1258
0.127	0	1259
0.03694	0	1260
0.131562	0	1261
0.093375	0	1264
0.057	0	1266
0.196895	0	1267
0.127834	0	1272
0.107354	0	1275
0.084213	0	1278
0.068196	0	1279
0.074336	0	1283
1.52337	0	1284
0.194	0	1285
0.016096	0	1296
0.039108	0	1297
0.047818	0	1300
0.129404	0	1302
0.179901838	0	1303
0.263952	0	1304
0.071	0	1306
0.0511	0	1309
0.04594	0	1310
0.061578	0	1311
0.02328	0	1315
0.0405	0	1316
0.073995	0	1318
0.119994	0	1319
0.148	0	1323
0.0057	0	1353
0.179901838	0	1
0.179901838	0	32
0.179901838	0	41
0.179901838	0	55
0.179901838	0	69
0.179901838	0	79
0.179901838	0	82
0.179901838	0	91
0.179901838	0	107
0.179901838	0	108
0.179901838	0	111
0.179901838	0	112
0.179901838	0	117
0.3348	0	118
0.179901838	0	119
0.4945	0	121
0.179901838	0	136
0.179901838	0	137
0.179901838	0	139
0.179901838	0	141
0.179901838	0	144
0.179901838	0	147
0.1259	0	148
0.179901838	0	149
0.01031	0	159
0.06935	0	171
0.09716	0	173
0.13564	0	174
0.15906	0	181
0.15288	0	183
0.14282	0	190
0.0378	0	235
0.13802	0	238
0.08576	0	240
0.35675	0	246
0.15518	0	247
0.06586	0	248
0.08147	0	253
0.16195	0	254
0.07425	0	263
0.01191	0	270
0.10324	1	275
0.13726	0	276
0.09199	0	278
0.08015	0	290
0.69679	0	293
0.0036	0	312
0.16497	0	318
0.35804	0	335
0.00072	0	345
0.00072	0	356
0.00076	0	423
0.09242	0	439
0.16669	0	492
0.00368	0	534
0.33097	0	560
0.016	0	623
0.903609	0	653
0.035	0	657
0.0049	0	658
0.0024	0	666
0.002	0	667
0.02463	0	673
0.0598	0	675
0.0021	0	677
0.0024	0	680
0.0016	0	683
0.2773	0	685
0.0126	0	687
0.0758	0	693
0.003922	0	697
0.0031	0	698
0.019	0	701
0.0196	0	708
0.0014	0	710
0.0349	0	721
0.0032	0	722
0.0043	0	729
0.0215	0	730
0.0248	0	732
0.0204	0	739
0.0134	0	742
3.94683	0	801
0.022792	0	827
0.01569	0	844
0.000333	0	848
0.222	0	879
0.12628	0	880
0.926	0	881
0.021	0	882
0.035	0	884
0.178	0	886
0.045	0	887
0.082	0	889
0.387	0	890
0.123	0	892
0.024	0	893
0.064	0	894
0.033	0	895
0.239	0	896
0.576	0	903
0.033	0	905
0.107	0	909
0.366	0	914
0.018	0	919
0.108	0	922
0.198	0	924
0.013	0	925
0.023	0	926
0.408	0	928
0.325	0	929
0.205	0	931
0.019	0	935
0.013	0	936
0.00576	0	941
0.047	0	942
0.217	0	945
0.011	0	948
0.034	0	950
0.185	0	952
0.29876	0	961
0.527	0	966
0.072	0	967
0.13	0	968
0.171	0	969
0.056	0	970
0.215	0	971
0.16	0	973
0.046	0	974
0.229	0	975
0.068	0	977
0.142	0	978
0.14804	0	981
0.035	0	988
0.054	0	990
0.022	0	992
0.086	0	994
0.111	0	996
0.004	0	1001
0.026	0	1007
0.19056	0	1068
0.101	0	1073
0.036966	0	1074
0.062	0	1106
0.044696	0	1120
0.071233	0	1128
0.008	0	1137
0.021	0	1141
0.049	0	1143
0.108956	0	1147
0.356459	0	1172
0.065	0	1219
0.156343	0	1225
0.035658	0	1226
0.025	0	1230
0.2	0	1232
0.025138	0	1234
0.066	0	1238
0.024	0	1239
0.176719	0	1241
0.179901838	0	1242
0.02275	0	1245
0.036	0	1246
0.072	0	1247
0.339	0	1249
0.281	0	1251
0.439998	0	1252
0.251359	0	1253
0.035386	0	1255
0.176649	0	1257
0.793915	0	1258
0.124	0	1259
0.03829	0	1260
0.149062	0	1261
0.084625	0	1264
0.056	0	1266
0.201691	0	1267
0.118571	0	1272
0.101239	0	1275
0.083035	0	1278
0.067242	0	1279
0.072612	0	1283
1.52459	0	1284
0.186	0	1285
0.016208	0	1296
0.039382	0	1297
0.04867	0	1300
0.128655	0	1302
0.179901838	0	1303
0.30611	0	1304
0.067	0	1306
0.04623	0	1309
0.0411	0	1310
0.060888	0	1311
0.02502	0	1315
0.039469	0	1316
0.073995	0	1318
0.131993	0	1319
0.147	0	1323
0.005625	0	1353
0.179901838	0	1
0.179901838	0	32
0.179901838	0	41
0.179901838	0	55
0.179901838	0	69
0.179901838	0	79
0.179901838	0	82
0.179901838	0	91
0.179901838	0	107
0.179901838	0	108
0.179901838	0	111
0.179901838	0	112
0.179901838	0	117
0.3092	0	118
0.179901838	0	119
0.5095	0	121
0.179901838	0	136
0.179901838	0	137
0.179901838	0	139
0.179901838	0	141
0.179901838	0	144
0.179901838	0	147
0.1356	0	148
0.179901838	0	149
0.00883	0	159
0.06672	0	171
0.09859	0	173
0.13391	0	174
0.19149	0	181
0.15409	0	183
0.14272	0	190
0.03473	0	235
0.14001	0	238
0.0872	0	240
0.35681	0	246
0.15777	0	247
0.06648	0	248
0.08159	0	253
0.27508	0	254
0.0745	0	263
0.01186	0	270
0.10294	1	275
0.13963	0	276
0.09237	0	278
0.07734	0	290
0.64216	0	293
0.0036	0	312
0.17996	0	318
0.33427	0	335
0.00068	0	345
0.00072	0	356
0.00076	0	423
0.09606	0	439
0.16372	0	492
0.00352	0	534
0.3376	0	560
0.01575	0	623
0.908116	0	653
0.0379	0	657
0.0136	0	658
0.0027	0	666
0.0021	0	667
0.179901838	0	673
0.0559	0	675
0.0025	0	677
0.0032	0	680
0.0015	0	683
0.2731	0	685
0.0124	0	687
0.0748	0	693
0.003269	0	697
0.0032	0	698
0.0184	0	701
0.0204	0	708
0.0013	0	710
0.0338	0	721
0.003	0	722
0.0029	0	729
0.0222	0	730
0.0249	0	732
0.0102	0	739
0.02	0	742
3.93812	0	801
0.022792	0	827
0.01599	0	844
0.000333	0	848
0.222	0	879
0.136561	0	880
0.974	0	881
0.028	0	882
0.052	0	884
0.174	0	886
0.046	0	887
0.08	0	889
0.381	0	890
0.102	0	892
0.024	0	893
0.063	0	894
0.037	0	895
0.241	0	896
0.574	0	903
0.03	0	905
0.09	0	909
0.361	0	914
0.017	0	919
0.113	0	922
0.189	0	924
0.017	0	925
0.026	0	926
0.428	0	928
0.327	0	929
0.203	0	931
0.018	0	935
0.014	0	936
0.00576	0	941
0.047	0	942
0.195	0	945
0.008	0	948
0.032	0	950
0.177	0	952
0.301	0	961
0.524	0	966
0.067	0	967
0.13	0	968
0.164	0	969
0.056	0	970
0.204	0	971
0.16	0	973
0.046	0	974
0.239	0	975
0.046	0	977
0.183	0	978
0.1398	0	981
0.031	0	988
0.059	0	990
0.023	0	992
0.079	0	994
0.111	0	996
0.005	0	1001
0.027	0	1007
0.20346	0	1068
0.102	0	1073
0.035124	0	1074
0.067	0	1106
0.041687	0	1120
0.072332	0	1128
0.008	0	1137
0.02	0	1141
0.048	0	1143
0.150116	0	1147
0.362931	0	1172
0.067	0	1219
0.166114	0	1225
0.037886	0	1226
0.025	0	1230
0.2	0	1232
0.029258	0	1234
0.0668	0	1238
0.024	0	1239
0.176695	0	1241
0.179901838	0	1242
0.027281	0	1245
0.038	0	1246
0.0828	0	1247
0.322	0	1249
0.28	0	1251
0.433998	0	1252
0.239812	0	1253
0.032754	0	1255
0.138232	0	1257
0.78885	0	1258
0.128	0	1259
0.03832	0	1260
0.141812	0	1261
0.082125	0	1264
0.056	0	1266
0.235658	0	1267
0.119497	0	1272
0.101918	0	1275
0.081563	0	1278
0.06605	0	1279
0.077606	0	1283
1.52666	0	1284
0.187	0	1285
0.01666	0	1296
0.040478	0	1297
0.048463	0	1300
0.140617	0	1302
0.179901838	0	1303
0.317454	0	1304
0.064	0	1306
0.04587	0	1309
0.04244	0	1310
0.063888	0	1311
0.03228	0	1315
0.0405	0	1316
0.060996	0	1318
0.071996	0	1319
0.18	0	1323
0.008375	0	1353
0.179901838	0	1
0.179901838	0	32
0.179901838	0	41
0.179901838	0	55
0.179901838	0	69
0.179901838	0	79
0.179901838	0	82
0.179901838	0	91
0.179901838	0	107
0.179901838	0	108
0.179901838	0	111
0.179901838	0	112
0.179901838	0	117
0.3266	0	118
0.179901838	0	119
0.51	0	121
0.179901838	0	136
0.179901838	0	137
0.179901838	0	139
0.179901838	0	141
0.179901838	0	144
0.179901838	0	147
0.1403	0	148
0.179901838	0	149
0.0092	0	159
0.06579	0	171
0.09416	0	173
0.13785	0	174
0.22087	0	181
0.15174	0	183
0.14453	0	190
0.03416	0	235
0.13456	0	238
0.08561	0	240
0.35816	0	246
0.15699	0	247
0.057	0	248
0.07766	0	253
0.30715	0	254
0.07557	0	263
0.01168	0	270
0.10769	1	275
0.1425	0	276
0.0952	1	278
0.08052	0	290
0.65623	0	293
0.00308	0	312
0.18584	0	318
0.33112	0	335
0.0008	0	345
0.00075	0	356
0.00076	0	423
0.09314	0	439
0.16377	0	492
0.00336	0	534
0.33715	0	560
0.01625	0	623
0.906648	0	653
0.0387	0	657
0.0248	0	658
0.0031	0	666
0.0016	0	667
0.179901838	0	673
0.0612	0	675
0.0037	0	677
0.0032	0	680
0.0016	0	683
0.2738	0	685
0.0112	0	687
0.0743	0	693
0.003838	0	697
0.0029	0	698
0.0181	0	701
0.0201	0	708
0.0012	0	710
0.034	0	721
0.0027	0	722
0.0036	0	729
0.0221	0	730
0.025	0	732
0.179901838	0	739
0.0278	0	742
3.93594	0	801
0.022792	0	827
0.01632	0	844
0.000333	0	848
0.223	0	879
0.143519	0	880
1.026	0	881
0.028	0	882
0.051	0	884
0.176	0	886
0.046	0	887
0.078	0	889
0.384	0	890
0.102	0	892
0.024	0	893
0.064	0	894
0.036	0	895
0.24	0	896
0.576	0	903
0.031	0	905
0.089	0	909
0.363	0	914
0.018	0	919
0.114	0	922
0.179	0	924
0.023	0	925
0.023	0	926
0.452	0	928
0.326	0	929
0.206	0	931
0.018	0	935
0.0135	0	936
0.0048	0	941
0.051	0	942
0.197	0	945
0.01	0	948
0.032	0	950
0.179	0	952
0.299	0	961
0.522	0	966
0.076	0	967
0.132	0	968
0.169	0	969
0.057	0	970
0.22	0	971
0.159	0	973
0.046	0	974
0.303	0	975
0.045	0	977
0.18	0	978
0.14604	0	981
0.032	0	988
0.058	0	990
0.021	0	992
0.09	0	994
0.111	0	996
0.004	0	1001
0.026	0	1007
0.208123	0	1068
0.104	0	1073
0.034756	0	1074
0.066	0	1106
0.041653	0	1120
0.06809	0	1128
0.008	0	1137
0.019	0	1141
0.052	0	1143
0.246261	0	1147
0.342412	0	1172
0.067	0	1219
0.195428	0	1225
0.044572	0	1226
0.026	0	1230
0.204	0	1232
0.030907	0	1234
0.0754	0	1238
0.042	0	1239
0.179742	0	1241
0.179901838	0	1242
0.052406	0	1245
0.037	0	1246
0.0936	0	1247
0.322	0	1249
0.285	0	1251
0.449994	0	1252
0.251188	0	1253
0.02749	0	1255
0.143367	0	1257
0.818264	0	1258
0.13	0	1259
0.03884	0	1260
0.136062	0	1261
0.086125	0	1264
0.058	0	1266
0.218412	0	1267
0.181561	0	1272
0.148121	0	1275
0.090396	0	1278
0.073203	0	1279
0.072757	0	1283
1.54903	0	1284
0.197	0	1285
0.017148	0	1296
0.041666	0	1297
0.049193	0	1300
0.12969	0	1302
0.179901838	0	1303
0.311946	0	1304
0.065	0	1306
0.04788	0	1309
0.04537	0	1310
0.055878	0	1311
0.03228	0	1315
0.040625	0	1316
0.073992	0	1318
0.119994	0	1319
0.209	0	1323
0.011875	0	1353
0.179901838	0	1
0.179901838	0	32
0.179901838	0	41
0.179901838	0	55
0.179901838	0	69
0.179901838	0	79
0.179901838	0	82
0.179901838	0	91
0.179901838	0	107
0.179901838	0	108
0.179901838	0	111
0.179901838	0	112
0.179901838	0	117
0.3134	0	118
0.179901838	0	119
0.4775	0	121
0.179901838	0	136
0.179901838	0	137
0.179901838	0	139
0.179901838	0	141
0.179901838	0	144
0.179901838	0	147
0.1457	0	148
0.179901838	0	149
0.00919	0	159
0.06774	0	171
0.09117	0	173
0.14049	0	174
0.21856	0	181
0.16173	0	183
0.14634	0	190
0.03412	0	235
0.14195	0	238
0.08316	0	240
0.36025	0	246
0.16107	0	247
0.05306	0	248
0.08042	0	253
0.31162	0	254
0.0754	0	263
0.01137	0	270
0.10283	1	275
0.14119	0	276
0.09815	1	278
0.08529	0	290
0.61527	0	293
0.0032	0	312
0.18419	0	318
0.32785	0	335
0.00092	0	345
0.00072	0	356
0.00076	0	423
0.09669	0	439
0.16365	0	492
0.00256	0	534
0.34824	0	560
0.01725	0	623
0.911912	0	653
0.0374	0	657
0.0219	0	658
0.0023	0	666
0.0016	0	667
0.00001	0	673
0.0619	0	675
0.0033	0	677
0.003	0	680
0.0016	0	683
0.2768	0	685
0.0113	0	687
0.0741	0	693
0.003132	0	697
0.0033	0	698
0.0159	0	701
0.0198	0	708
0.0013	0	710
0.0355	0	721
0.0027	0	722
0.0037	0	729
0.0215	0	730
0.0249	0	732
0.179901838	0	739
0.0324	0	742
4.01429	0	801
0.022792	0	827
0.0189	0	844
0.000333	0	848
0.223	0	879
0.14628	0	880
1.082	0	881
0.027	0	882
0.051	0	884
0.182	0	886
0.049	0	887
0.094	0	889
0.389	0	890
0.103	0	892
0.025	0	893
0.064	0	894
0.035	0	895
0.249	0	896
0.588	0	903
0.033	0	905
0.092	0	909
0.36	0	914
0.018	0	919
0.116	0	922
0.177	0	924
0.023	0	925
0.031	0	926
0.48	0	928
0.327	0	929
0.236	0	931
0.017	0	935
0.013	0	936
0.00552	0	941
0.047	0	942
0.201	0	945
0.008	0	948
0.032	0	950
0.185	0	952
0.303	0	961
0.527	0	966
0.162	0	967
0.164	0	968
0.171	0	969
0.058	0	970
0.246	0	971
0.157	0	973
0.047	0	974
0.305	0	975
0.049	0	977
0.183	0	978
0.14204	0	981
0.033	0	988
0.054	0	990
0.022	0	992
0.098	0	994
0.113	0	996
0.005	0	1001
0.027	0	1007
0.199205	0	1068
0.108	0	1073
0.034778	0	1074
0.068	0	1106
0.041319	0	1120
0.070725	0	1128
0.007	0	1137
0.02	0	1141
0.056	0	1143
0.254985	0	1147
0.275876	0	1172
0.065	0	1219
0.166114	0	1225
0.037886	0	1226
0.027	0	1230
0.207	0	1232
0.034203	0	1234
0.0879	0	1238
0.048	0	1239
0.236625	0	1241
0.179901838	0	1242
0.052281	0	1245
0.04	0	1246
0.1836	0	1247
0.342	0	1249
0.286	0	1251
0.449994	0	1252
0.254875	0	1253
0.025516	0	1255
0.17151	0	1257
0.806534	0	1258
0.131	0	1259
0.04154	0	1260
0.128	0	1261
0.0825	0	1264
0.054	0	1266
0.25356	0	1267
0.334406	0	1272
0.201798	0	1275
0.116308	0	1278
0.094186	0	1279
0.088375	0	1283
1.57952	0	1284
0.252	0	1285
0.016246	0	1296
0.039473	0	1297
0.048341	0	1300
0.144348	0	1302
0.179901838	0	1303
0.317648	0	1304
0.063	0	1306
0.04448	0	1309
0.04522	0	1310
0.053818	0	1311
0.03228	0	1315
0.038	0	1316
0.076995	0	1318
0.119994	0	1319
0.206	0	1323
0.0116	0	1353
0.179901838	0	1
0.179901838	0	32
0.179901838	0	41
0.179901838	0	55
0.179901838	0	69
0.179901838	0	79
0.179901838	0	82
0.179901838	0	91
0.179901838	0	107
0.179901838	0	108
0.179901838	0	111
0.179901838	0	112
0.179901838	0	117
0.3144	0	118
0.179901838	0	119
0.5065	0	121
0.179901838	0	136
0.179901838	0	137
0.179901838	0	139
0.179901838	0	141
0.179901838	0	144
0.179901838	0	147
0.143	0	148
0.179901838	0	149
0.00881	0	159
0.06987	0	171
0.09437	0	173
0.1385	0	174
0.19219	0	181
0.23793	0	183
0.14494	0	190
0.03386	0	235
0.13354	0	238
0.08456	0	240
0.35632	0	246
0.16012	0	247
0.05355	0	248
0.08363	0	253
0.36422	0	254
0.07374	0	263
0.0123	0	270
0.10869	1	275
0.14906	0	276
0.11862	1	278
0.08906	0	290
0.61883	0	293
0.00296	0	312
0.17581	0	318
0.31867	0	335
0.00088	0	345
0.00072	0	356
0.00072	0	423
0.10259	0	439
0.16338	0	492
0.00236	0	534
0.33657	0	560
0.01875	0	623
0.92699	0	653
0.034	0	657
0.0238	0	658
0.0033	0	666
0.0017	0	667
0.00008	0	673
0.0614	0	675
0.0034	0	677
0.0032	0	680
0.0016	0	683
0.2768	0	685
0.0114	0	687
0.0735	0	693
0.003333	0	697
0.0037	0	698
0.0151	0	701
0.0203	0	708
0.0014	0	710
0.0349	0	721
0.0028	0	722
0.0034	0	729
0.022	0	730
0.0262	0	732
0.179901838	0	739
0.0343	0	742
3.9145	0	801
0.022792	0	827
0.01928	0	844
0.000333	0	848
0.221	0	879
0.15256	0	880
1.056	0	881
0.026	0	882
0.051	0	884
0.184	0	886
0.051	0	887
0.087	0	889
0.395	0	890
0.102	0	892
0.025	0	893
0.064	0	894
0.036	0	895
0.259	0	896
0.59	0	903
0.04	0	905
0.096	0	909
0.361	0	914
0.017	0	919
0.12	0	922
0.18	0	924
0.023	0	925
0.029	0	926
0.48	0	928
0.325	0	929
0.247	0	931
0.018	0	935
0.0135	0	936
0.0108	0	941
0.051	0	942
0.202	0	945
0.01	0	948
0.032	0	950
0.189	0	952
0.301	0	961
0.533	0	966
0.178	0	967
0.179	0	968
0.172	0	969
0.051	0	970
0.261	0	971
0.155	0	973
0.049	0	974
0.294	0	975
0.044	0	977
0.18	0	978
0.15204	0	981
0.034	0	988
0.056	0	990
0.023	0	992
0.11	0	994
0.117	0	996
0.005	0	1001
0.02625	0	1007
0.202067	0	1068
0.107	0	1073
0.034477	0	1074
0.068	0	1106
0.04586	0	1120
0.073959	0	1128
0.008	0	1137
0.017	0	1141
0.058	0	1143
0.251668	0	1147
0.225138	0	1172
0.068	0	1219
0.156343	0	1225
0.035658	0	1226
0.023	0	1230
0.2	0	1232
0.031731	0	1234
0.0838	0	1238
0.042	0	1239
0.359824	0	1241
0.179901838	0	1242
0.051812	0	1245
0.043	0	1246
0.2592	0	1247
0.313	0	1249
0.309	0	1251
0.443994	0	1252
0.263203	0	1253
0.026174	0	1255
0.133127	0	1257
0.791088	0	1258
0.128	0	1259
0.05982	0	1260
0.1255	0	1261
0.084375	0	1264
0.05	0	1266
0.239405	0	1267
0.339964	0	1272
0.169184	0	1275
0.108652	0	1278
0.087987	0	1279
0.091398	0	1283
1.57371	0	1284
0.19	0	1285
0.016472	0	1296
0.040021	0	1297
0.048293	0	1300
0.138279	0	1302
0.179901838	0	1303
0.318165	0	1304
0.066	0	1306
0.04877	0	1309
0.04029	0	1310
0.055788	0	1311
0.03828	0	1315
0.038875	0	1316
0.076995	0	1318
0.095978	0	1319
0.208	0	1323
0.011775	0	1353
0.179901838	0	1
0.179901838	0	32
0.179901838	0	41
0.179901838	0	55
0.179901838	0	69
0.179901838	0	79
0.179901838	0	82
0.179901838	0	91
0.179901838	0	107
0.179901838	0	108
0.179901838	0	111
0.179901838	0	112
0.179901838	0	117
0.3054	0	118
0.179901838	0	119
0.5095	0	121
0.179901838	0	136
0.179901838	0	137
0.179901838	0	139
0.179901838	0	141
0.179901838	0	144
0.179901838	0	147
0.143	0	148
0.179901838	0	149
0.00816	0	159
0.0701	0	171
0.0975	0	173
0.14314	0	174
0.19113	0	181
0.23724	0	183
0.14585	0	190
0.03348	0	235
0.13626	0	238
0.08413	0	240
0.36078	0	246
0.15647	0	247
0.05361	0	248
0.08057	0	253
0.36776	0	254
0.0728	0	263
0.01181	0	270
0.10341	1	275
0.13889	0	276
0.09685	1	278
0.09161	0	290
0.58795	0	293
0.00288	0	312
0.16061	0	318
0.31785	0	335
0.0008	0	345
0.00072	0	356
0.00072	0	423
0.10044	0	439
0.16354	0	492
0.00224	0	534
0.34095	0	560
0.01975	0	623
0.946505	0	653
0.0312	0	657
0.0251	0	658
0.0026	0	666
0.0017	0	667
0.00049	0	673
0.0606	0	675
0.0028	0	677
0.0056	0	680
0.0016	0	683
0.2787	0	685
0.0116	0	687
0.073	0	693
0.003337	0	697
0.0029	0	698
0.0162	0	701
0.0202	0	708
0.0012	0	710
0.0336	0	721
0.0026	0	722
0.0037	0	729
0.022	0	730
0.0247	0	732
0.179901838	0	739
0.0312	0	742
3.92056	0	801
0.022792	0	827
0.0189	0	844
0.000333	0	848
0.225	0	879
0.16704	0	880
1.056	0	881
0.026	0	882
0.051	0	884
0.184	0	886
0.058	0	887
0.086	0	889
0.393	0	890
0.101	0	892
0.027	0	893
0.064	0	894
0.036	0	895
0.276	0	896
0.598	0	903
0.039	0	905
0.095	0	909
0.366	0	914
0.018	0	919
0.126	0	922
0.19	0	924
0.023	0	925
0.027	0	926
0.492	0	928
0.333	0	929
0.251	0	931
0.018	0	935
0.0155	0	936
0.01032	0	941
0.077	0	942
0.211	0	945
0.009	0	948
0.032	0	950
0.19	0	952
0.306	0	961
0.538	0	966
0.184	0	967
0.193	0	968
0.169	0	969
0.052	0	970
0.29	0	971
0.157	0	973
0.049	0	974
0.292	0	975
0.046	0	977
0.182	0	978
0.14504	0	981
0.033	0	988
0.077	0	990
0.021	0	992
0.114	0	994
0.119	0	996
0.005	0	1001
0.02625	0	1007
0.208303	0	1068
0.108	0	1073
0.034323	0	1074
0.066	0	1106
0.047913	0	1120
0.067735	0	1128
0.008	0	1137
0.018	0	1141
0.058	0	1143
0.243103	0	1147
0.210647	0	1172
0.065	0	1219
0.166114	0	1225
0.037886	0	1226
0.023	0	1230
0.208	0	1232
0.031731	0	1234
0.0848	0	1238
0.042	0	1239
0.35982	0	1241
0.179901838	0	1242
0.05325	0	1245
0.041	0	1246
0.2304	0	1247
0.341	0	1249
0.303	0	1251
0.441996	0	1252
0.234203	0	1253
0.026832	0	1255
0.174068	0	1257
0.801621	0	1258
0.132	0	1259
0.05579	0	1260
0.126438	0	1261
0.080625	0	1264
0.059	0	1266
0.244641	0	1267
0.402029	0	1272
0.167825	0	1275
0.119841	0	1278
0.097048	0	1279
0.091445	0	1283
1.57962	0	1284
0.19	0	1285
0.016472	0	1296
0.040021	0	1297
0.051808	0	1300
0.143406	0	1302
0.179901838	0	1303
0.293954	0	1304
0.066	0	1306
0.05249	0	1309
0.0491	0	1310
0.055488	0	1311
0.03228	0	1315
0.038781	0	1316
0.064994	0	1318
0.107994	0	1319
0.194	0	1323
0.008275	0	1353
0.179901838	0	1
0.179901838	0	32
0.179901838	0	41
0.179901838	0	55
0.179901838	0	69
0.179901838	0	79
0.179901838	0	82
0.179901838	0	91
0.179901838	0	107
0.179901838	0	108
0.179901838	0	111
0.179901838	0	112
0.179901838	0	117
0.304	0	118
0.179901838	0	119
0.513	0	121
0.179901838	0	136
0.179901838	0	137
0.179901838	0	139
0.179901838	0	141
0.179901838	0	144
0.179901838	0	147
0.1354	0	148
0.179901838	0	149
0.00813	0	159
0.07435	0	171
0.11184	0	173
0.1436	0	174
0.21705	0	181
0.21783	0	183
0.14685	0	190
0.03308	0	235
0.13955	0	238
0.08364	0	240
0.35941	0	246
0.15894	0	247
0.05327	0	248
0.08049	0	253
0.32937	0	254
0.07275	0	263
0.01147	0	270
0.10176	1	275
0.1357	0	276
0.09793	1	278
0.08851	0	290
0.59113	0	293
0.00272	0	312
0.16109	0	318
0.31238	0	335
0.00084	0	345
0.00072	0	356
0.00076	0	423
0.11081	0	439
0.16361	0	492
0.00272	0	534
0.32821	0	560
0.0195	0	623
0.947138	0	653
0.0311	0	657
0.0262	0	658
0.0029	0	666
0.0016	0	667
0.00038	0	673
0.059	0	675
0.0027	0	677
0.0056	0	680
0.0015	0	683
0.281	0	685
0.0114	0	687
0.0737	0	693
0.004143	0	697
0.0032	0	698
0.0174	0	701
0.0198	0	708
0.0015	0	710
0.0335	0	721
0.0028	0	722
0.003	0	729
0.0226	0	730
0.0258	0	732
0.0137	0	739
0.0329	0	742
3.89914	0	801
0.022792	0	827
0.01896	0	844
0.000333	0	848
0.223	0	879
0.17128	0	880
1.048	0	881
0.027	0	882
0.052	0	884
0.186	0	886
0.056	0	887
0.083	0	889
0.396	0	890
0.102	0	892
0.035	0	893
0.065	0	894
0.038	0	895
0.292	0	896
0.604	0	903
0.044	0	905
0.099	0	909
0.376	0	914
0.018	0	919
0.129	0	922
0.19	0	924
0.024	0	925
0.023	0	926
0.488	0	928
0.341	0	929
0.256	0	931
0.018	0	935
0.0165	0	936
0.00576	0	941
0.082	0	942
0.235	0	945
0.008	0	948
0.033	0	950
0.195	0	952
0.308	0	961
0.539	0	966
0.195	0	967
0.205	0	968
0.171	0	969
0.052	0	970
0.308	0	971
0.156	0	973
0.05	0	974
0.281	0	975
0.044	0	977
0.183	0	978
0.15528	0	981
0.033	0	988
0.075	0	990
0.022	0	992
0.114	0	994
0.122	0	996
0.004	0	1001
0.0265	0	1007
0.197325	0	1068
0.108	0	1073
0.034463	0	1074
0.064	0	1106
0.056149	0	1120
0.071502	0	1128
0.008	0	1137
0.017	0	1141
0.056	0	1143
0.243225	0	1147
0.211897	0	1172
0.066	0	1219
0.175885	0	1225
0.040115	0	1226
0.023	0	1230
0.207	0	1232
0.033379	0	1234
0.0766	0	1238
0.042	0	1239
0.479824	0	1241
0.179901838	0	1242
0.051062	0	1245
0.042	0	1246
0.27	0	1247
0.337	0	1249
0.3	0	1251
0.447996	0	1252
0.244609	0	1253
0.024858	0	1255
0.174068	0	1257
0.813537	0	1258
0.134	0	1259
0.05899	0	1260
0.134875	0	1261
0.084	0	1264
0.059	0	1266
0.235856	0	1267
0.413145	0	1272
0.169184	0	1275
0.151936	0	1278
0.123038	0	1279
0.087943	0	1283
1.55453	0	1284
0.197	0	1285
0.01666	0	1296
0.040478	0	1297
0.048925	0	1300
0.126279	0	1302
0.179901838	0	1303
0.300022	0	1304
0.07	0	1306
0.05778	0	1309
0.06316	0	1310
0.074638	0	1311
0.03876	0	1315
0.05	0	1316
0.076995	0	1318
0.107994	0	1319
0.195	0	1323
0.005325	0	1353
0.179901838	0	1
0.179901838	0	32
0.179901838	0	41
0.179901838	0	55
0.179901838	0	69
0.179901838	0	79
0.179901838	0	82
0.179901838	0	91
0.179901838	0	107
0.179901838	0	108
0.179901838	0	111
0.179901838	0	112
0.179901838	0	117
0.2986	0	118
0.179901838	0	119
0.5105	0	121
0.179901838	0	136
0.179901838	0	137
0.179901838	0	139
0.179901838	0	141
0.179901838	0	144
0.179901838	0	147
0.1398	0	148
0.179901838	0	149
0.00803	0	159
0.07248	0	171
0.10284	0	173
0.14565	0	174
0.21497	0	181
0.22044	0	183
0.14676	0	190
0.03333	0	235
0.13827	0	238
0.08498	0	240
0.35392	0	246
0.16882	0	247
0.05402	0	248
0.08102	0	253
0.31461	0	254
0.07333	0	263
0.01156	0	270
0.10082	1	275
0.13687	0	276
0.09522	1	278
0.08414	0	290
0.57506	0	293
0.00264	0	312
0.16047	0	318
0.30778	0	335
0.0008	0	345
0.00072	0	356
0.00068	0	423
0.10202	0	439
0.16377	0	492
0.00204	0	534
0.32936	0	560
0.019	0	623
0.949133	0	653
0.031	0	657
0.0273	0	658
0.0028	0	666
0.0016	0	667
0.00111	0	673
0.0565	0	675
0.0029	0	677
0.0035	0	680
0.0017	0	683
0.2777	0	685
0.012	0	687
0.073	0	693
0.003237	0	697
0.003	0	698
0.0184	0	701
0.0216	0	708
0.0014	0	710
0.0347	0	721
0.0028	0	722
0.004	0	729
0.0219	0	730
0.0258	0	732
0.0165	0	739
0.0288	0	742
3.86638	0	801
0.022792	0	827
0.01892	0	844
0.000333	0	848
0.228	0	879
0.177321	0	880
1.07	0	881
0.026	0	882
0.054	0	884
0.186	0	886
0.057	0	887
0.083	0	889
0.402	0	890
0.102	0	892
0.035	0	893
0.065	0	894
0.037	0	895
0.281	0	896
0.608	0	903
0.042	0	905
0.105	0	909
0.374	0	914
0.018	0	919
0.129	0	922
0.191	0	924
0.024	0	925
0.024	0	926
0.5	0	928
0.347	0	929
0.267	0	931
0.017	0	935
0.027	0	936
0.0072	0	941
0.08	0	942
0.238	0	945
0.009	0	948
0.031	0	950
0.2	0	952
0.312	0	961
0.553	0	966
0.194	0	967
0.204	0	968
0.17	0	969
0.052	0	970
0.33	0	971
0.152	0	973
0.051	0	974
0.275	0	975
0.045	0	977
0.183	0	978
0.14604	0	981
0.032	0	988
0.083	0	990
0.022	0	992
0.122	0	994
0.126	0	996
0.005	0	1001
0.0265	0	1007
0.189482	0	1068
0.109	0	1073
0.034854	0	1074
0.064	0	1106
0.057679	0	1120
0.071519	0	1128
0.009	0	1137
0.018	0	1141
0.057	0	1143
0.2402	0	1147
0.21432	0	1172
0.065	0	1219
0.175885	0	1225
0.040115	0	1226
0.023	0	1230
0.228	0	1232
0.032143	0	1234
0.0744	0	1238
0.042	0	1239
0.479824	0	1241
0.179901838	0	1242
0.055	0	1245
0.041	0	1246
0.2772	0	1247
0.345	0	1249
0.317	0	1251
0.453996	0	1252
0.263812	0	1253
0.021567	0	1255
0.138232	0	1257
0.816869	0	1258
0.131	0	1259
0.05839	0	1260
0.13275	0	1261
0.08375	0	1264
0.056	0	1266
0.248464	0	1267
0.415924	0	1272
0.178696	0	1275
0.144575	0	1278
0.117077	0	1279
0.089376	0	1283
1.59594	0	1284
0.185	0	1285
0.016885	0	1296
0.041026	0	1297
0.049424	0	1300
0.130519	0	1302
0.179901838	0	1303
0.302284	0	1304
0.07	0	1306
0.05323	0	1309
0.05023	0	1310
0.065748	0	1311
0.039	0	1315
0.049219	0	1316
0.076995	0	1318
0.119994	0	1319
0.202	0	1323
0.005425	0	1353
0.179901838	0	1
0.179901838	0	32
0.179901838	0	41
0.179901838	0	55
0.179901838	0	69
0.179901838	0	79
0.179901838	0	82
0.179901838	0	91
0.179901838	0	107
0.179901838	0	108
0.179901838	0	111
0.179901838	0	112
0.179901838	0	117
0.3016	0	118
0.179901838	0	119
0.513	0	121
0.179901838	0	136
0.179901838	0	137
0.179901838	0	139
0.179901838	0	141
0.179901838	0	144
0.179901838	0	147
0.1333	0	148
0.179901838	0	149
0.00848	0	159
0.07274	0	171
0.1025	0	173
0.14557	0	174
0.19003	0	181
0.22785	0	183
0.14798	0	190
0.03425	0	235
0.13815	0	238
0.08368	0	240
0.35603	0	246
0.17588	0	247
0.05369	0	248
0.08007	0	253
0.33372	0	254
0.07378	0	263
0.01162	0	270
0.10374	1	275
0.14142	0	276
0.10282	1	278
0.07128	0	290
0.57446	0	293
0.00388	0	312
0.15636	0	318
0.30165	0	335
0.00124	0	345
0.00072	0	356
0.00092	0	423
0.06376	0	439
0.16379	0	492
0.00112	0	534
0.33605	0	560
0.01875	0	623
0.949473	0	653
0.0309	0	657
0.0257	0	658
0.0039	0	666
0.0018	0	667
0.003	0	673
0.0541	0	675
0.004	0	677
0.003	0	680
0.0016	0	683
0.2747	0	685
0.0131	0	687
0.0729	0	693
0.00324	0	697
0.0032	0	698
0.0196	0	701
0.0195	0	708
0.0013	0	710
0.0344	0	721
0.0028	0	722
0.0035	0	729
0.0227	0	730
0.0254	0	732
0.0196	0	739
0.0284	0	742
3.83922	0	801
0.022792	0	827
0.01744	0	844
0.000333	0	848
0.225	0	879
0.183319	0	880
1.08	0	881
0.026	0	882
0.053	0	884
0.184	0	886
0.063	0	887
0.08	0	889
0.402	0	890
0.101	0	892
0.035	0	893
0.063	0	894
0.038	0	895
0.276	0	896
0.612	0	903
0.038	0	905
0.104	0	909
0.384	0	914
0.019	0	919
0.129	0	922
0.191	0	924
0.027	0	925
0.023	0	926
0.504	0	928
0.347	0	929
0.271	0	931
[truncated: 567,696 more rows]
