# Supplementary material for: Anomaly detection method for building energy consumption in multivariate time series based on graph attention mechanism
Source: PLoS One. 2023 Jun 8;18(6):e0286770. doi: 10.1371/journal.pone.0286770 (PMC10249861; doi:10.1371/journal.pone.0286770)
Supplement: S1 Datasets — (ZIP) [file pone.0286770.s001.zip › train/train.csv]

	building_id	meter_reading	square_feet	year_built	floor_count	air_temperature	dew_temperature	precip_depth_1_hr	sea_level_pressure	is_holiday	anomaly
0	1	0.179901838	2720	104	0	19.4	19.4	0	967.2	1	0
1	32	0.179901838	48392	105	0	19.4	19.4	0	967.2	1	0
2	41	0.179901838	93860	68	0	19.4	19.4	0	967.2	1	0
3	55	0.179901838	16726	111	0	19.4	19.4	0	967.2	1	0
4	69	0.179901838	387638	100	0	19.4	19.4	0	967.2	1	0
5	79	0.179901838	36240	110	0	19.4	19.4	0	967.2	1	0
6	82	0.179901838	10743	74	0	19.4	19.4	0	967.2	1	0
7	91	0.179901838	68094	103	0	19.4	19.4	0	967.2	1	0
8	107	0.175184	97532	105	10	3.8	2.4	-2	1020.9	1	1
9	108	0.179901838	81580	13	5	3.8	2.4	-2	1020.9	1	0
10	111	0.167392	118338	9	7	3.8	2.4	-2	1020.9	1	1
11	112	0.010275	32206	255	6	3.8	2.4	-2	1020.9	1	0
12	117	0.016306	15489	104	4	3.8	2.4	-2	1020.9	1	0
13	118	0.1172	138316	60	8	3.8	2.4	-2	1020.9	1	0
14	119	0.219204	91149	107	7	3.8	2.4	-2	1020.9	1	0
15	121	0.229	150318	6	9	3.8	2.4	-2	1020.9	1	0
16	136	0.179901838	56467	60	9	3.8	2.4	-2	1020.9	1	0
17	137	0.01425	64024	67	6	3.8	2.4	-2	1020.9	1	0
18	139	0.012607	56629	0	6	3.8	2.4	-2	1020.9	1	0
19	141	0.020648	44789	19	5	3.8	2.4	-2	1020.9	1	1
20	144	0.028064	57673	255	5	3.8	2.4	-2	1020.9	1	0
21	147	0.072061	82548	77	7	3.8	2.4	-2	1020.9	1	0
22	148	0.179901838	174601	60	12	3.8	2.4	-2	1020.9	1	0
23	149	0.053102	81881	60	8	3.8	2.4	-2	1020.9	1	0
24	159	0.01182	9788	255	0	7.2	-5.6	0	1017.3	1	0
25	171	0.03311	131797	68	0	7.2	-5.6	0	1017.3	1	0
26	173	0.17104	90903	255	0	7.2	-5.6	0	1017.3	1	0
27	174	0.1799	90900	255	0	7.2	-5.6	0	1017.3	1	0
28	181	0.22738	148829	114	0	7.2	-5.6	0	1017.3	1	0
29	183	0.14699	132518	92	0	7.2	-5.6	0	1017.3	1	0
30	190	0.11848	137040	57	0	7.2	-5.6	0	1017.3	1	0
31	235	0.01177	9309	70	0	7.2	-5.6	0	1017.3	1	0
32	238	0.10993	45017	255	0	7.2	-5.6	0	1017.3	1	0
33	240	0.08628	111304	64	0	7.2	-5.6	0	1017.3	1	0
34	246	0.3025	202435	67	0	7.2	-5.6	0	1017.3	1	0
35	247	0.179901838	64560	65	0	7.2	-5.6	0	1017.3	1	0
36	248	0.03727	24643	82	0	7.2	-5.6	0	1017.3	1	0
37	253	0.07633	65907	64	0	7.2	-5.6	0	1017.3	1	0
38	254	0.11544	254766	89	0	7.2	-5.6	0	1017.3	1	0
39	263	0.06966	87673	60	0	7.2	-5.6	0	1017.3	1	0
40	270	0.01227	29778	255	0	7.2	-5.6	0	1017.3	1	0
41	275	0.0881	70832	114	0	7.2	-5.6	0	1017.3	1	0
42	276	0.11574	70837	114	0	7.2	-5.6	0	1017.3	1	0
43	278	0.11403	148101	255	0	7.2	-5.6	0	1017.3	1	0
44	290	0.02592	51732	66	0	7.2	-5.6	0	1017.3	1	0
45	293	0.62462	408000	110	0	7.2	0	0	1021.5	1	0
46	312	0.00988	6625	255	0	7.2	0	0	1021.5	1	0
47	318	0.16829	105000	255	0	7.2	0	0	1021.5	1	0
48	335	0.38611	229000	110	0	7.2	0	0	1021.5	1	0
49	345	0.00184	7250	255	0	7.2	0	0	1021.5	1	0
50	356	0.00116	4336	255	0	7.2	0	0	1021.5	1	0
51	423	0.00196	969	255	0	7.2	0	0	1021.5	1	0
52	439	0.05593	62205	255	0	7.2	0	0	1021.5	1	0
53	492	0.11292	193800	255	0	7.2	0	0	1021.5	1	0
54	534	0.00136	898	255	0	7.2	0	0	1021.5	1	0
55	560	0.33569	340000	110	0	7.2	0	0	1021.5	1	0
56	623	0.01525	49388	31	6	4.4	-2.2	0	1020.9	1	0
57	653	0.563787	420885	30	8	4.4	-2.2	0	1020.9	1	0
58	657	0.0106	109071	66	3	-29.9	-36	-2	967.2	1	0
59	658	0.0024	31075	76	2	-29.9	-36	-2	967.2	1	0
60	666	0.0014	12045	76	1	-29.9	-36	-2	967.2	1	0
61	667	0.179901838	15715	66	2	-29.9	-36	-2	967.2	1	0
62	673	0.00538	36307	76	2	-29.9	-36	-2	967.2	1	0
63	675	0.0319	3853	76	1	-29.9	-36	-2	967.2	1	0
64	677	0.0011	7072	19	2	-29.9	-36	-2	967.2	1	0
65	680	0.179901838	9849	76	2	-29.9	-36	-2	967.2	1	0
66	683	0.0007	4650	76	2	-29.9	-36	-2	967.2	1	0
67	685	0.1271	270034	76	5	-29.9	-36	-2	967.2	1	0
68	687	0.0058	36221	76	4	-29.9	-36	-2	967.2	1	0
69	693	0.179901838	57436	76	3	-29.9	-36	-2	967.2	1	0
70	697	0.002265	18697	19	2	-29.9	-36	-2	967.2	1	0
71	698	0.0013	13939	76	1	-29.9	-36	-2	967.2	1	0
72	701	0.179901838	128682	66	4	-29.9	-36	-2	967.2	1	0
73	708	0.0101	102429	45	4	-29.9	-36	-2	967.2	1	0
74	710	0.0006	12088	19	4	-29.9	-36	-2	967.2	1	0
75	721	0.0182	121471	66	3	-29.9	-36	-2	967.2	1	0
76	722	0.0013	31635	66	3	-29.9	-36	-2	967.2	1	0
77	729	0.0026	17190	19	2	-29.9	-36	-2	967.2	1	0
78	730	0.0102	126045	66	4	-29.9	-36	-2	967.2	1	0
79	732	0.0146	66187	76	1	-29.9	-36	-2	967.2	1	0
80	739	0.0113	137046	66	2	-29.9	-36	-2	967.2	1	0
81	742	0.0037	31829	76	2	-29.9	-36	-2	967.2	1	0
82	801	3.98786	484376	52	5	-2.2	-3.6	-2	1014.7	1	0
83	827	0.031667	5839	255	1	19.4	19.4	0	967.2	1	0
84	844	0.0148	6944	255	1	19.4	19.4	0	967.2	1	0
85	848	0.001083	8552	255	1	19.4	19.4	0	967.2	1	0
86	879	0.179901838	110235	255	0	9.4	3.3	0	1028.7	1	0
87	880	0.179901838	157723	255	0	9.4	3.3	0	1028.7	1	0
88	881	0.179901838	344798	255	0	9.4	3.3	0	1028.7	1	0
89	882	0.179901838	39143	255	0	9.4	3.3	0	1028.7	1	0
90	884	0.179901838	38598	255	0	9.4	3.3	0	1028.7	1	0
91	886	0.179901838	69799	255	0	9.4	3.3	0	1028.7	1	0
92	887	0.179901838	69754	255	0	9.4	3.3	0	1028.7	1	0
93	889	0.179901838	126077	255	0	9.4	3.3	0	1028.7	1	0
94	890	0.179901838	202937	255	0	9.4	3.3	0	1028.7	1	0
95	892	0.179901838	481999	255	0	9.4	3.3	0	1028.7	1	0
96	893	0.179901838	47191	255	0	9.4	3.3	0	1028.7	1	0
97	894	0.179901838	101555	255	0	9.4	3.3	0	1028.7	1	0
98	895	0.179901838	55087	255	0	9.4	3.3	0	1028.7	1	0
99	896	0.179901838	245637	255	0	9.4	3.3	0	1028.7	1	0
100	903	0.179901838	275793	255	0	9.4	3.3	0	1028.7	1	0
101	905	0.179901838	39648	255	0	9.4	3.3	0	1028.7	1	0
102	909	0.179901838	66121	255	0	9.4	3.3	0	1028.7	1	0
103	914	0.179901838	229973	255	0	9.4	3.3	0	1028.7	1	0
104	919	0.179901838	31233	255	0	9.4	3.3	0	1028.7	1	0
105	922	0.179901838	147205	255	0	9.4	3.3	0	1028.7	1	0
106	924	0.179901838	252268	255	0	9.4	3.3	0	1028.7	1	0
107	925	0.179901838	54405	255	0	9.4	3.3	0	1028.7	1	0
108	926	0.179901838	26033	255	0	9.4	3.3	0	1028.7	1	0
109	928	0.179901838	179115	255	0	9.4	3.3	0	1028.7	1	0
110	929	0.179901838	199628	255	0	9.4	3.3	0	1028.7	1	0
111	931	0.179901838	216050	255	0	9.4	3.3	0	1028.7	1	0
112	935	0.179901838	16135	255	0	9.4	3.3	0	1028.7	1	0
113	936	0.179901838	11350	255	0	9.4	3.3	0	1028.7	1	0
114	941	0.179901838	8079	255	0	9.4	3.3	0	1028.7	1	0
115	942	0.179901838	57334	255	0	9.4	3.3	0	1028.7	1	0
116	945	0.179901838	332447	255	0	9.4	3.3	0	1028.7	1	0
117	948	0.179901838	20372	255	0	9.4	3.3	0	1028.7	1	0
118	950	0.179901838	16052	255	0	9.4	3.3	0	1028.7	1	0
119	952	0.179901838	218024	255	0	9.4	3.3	0	1028.7	1	0
120	961	0.179901838	155882	255	0	9.4	3.3	0	1028.7	1	0
121	966	0.179901838	393530	255	0	9.4	3.3	0	1028.7	1	0
122	967	0.179901838	119262	255	0	9.4	3.3	0	1028.7	1	0
123	968	0.179901838	153999	255	0	9.4	3.3	0	1028.7	1	0
124	969	0.179901838	193723	255	0	9.4	3.3	0	1028.7	1	0
125	970	0.179901838	346056	255	0	9.4	3.3	0	1028.7	1	0
126	971	0.179901838	301307	255	0	9.4	3.3	0	1028.7	1	0
127	973	0.179901838	193960	255	0	9.4	3.3	0	1028.7	1	0
128	974	0.179901838	186572	255	0	9.4	3.3	0	1028.7	1	0
129	975	0.179901838	426472	255	0	9.4	3.3	0	1028.7	1	0
130	977	0.179901838	8837	255	0	9.4	3.3	0	1028.7	1	0
131	978	0.179901838	258491	255	0	9.4	3.3	0	1028.7	1	0
132	981	0.179901838	167055	255	0	9.4	3.3	0	1028.7	1	0
133	988	0.179901838	24463	255	0	9.4	3.3	0	1028.7	1	0
134	990	0.179901838	82939	255	0	9.4	3.3	0	1028.7	1	0
135	992	0.179901838	51483	255	0	9.4	3.3	0	1028.7	1	0
136	994	0.179901838	108392	255	0	9.4	3.3	0	1028.7	1	0
137	996	0.179901838	77632	255	0	9.4	3.3	0	1028.7	1	0
138	1001	0.005	4482	255	1	-14.4	-16.7	0	1036.9	1	0
139	1007	0.03225	41933	255	2	-14.4	-16.7	0	1036.9	1	0
140	1068	0.058538	112956	255	0	1.9	-1.2	-2	1016.2	1	0
141	1073	0.098	194111	255	0	-7.2	-10.6	0	1022.9	1	0
142	1074	0.039249	89858	255	0	-7.2	-10.6	0	1022.9	1	0
143	1106	0.065	92099	255	0	-7.2	-10.6	0	1022.9	1	0
144	1120	0.04855	70040	255	0	-7.2	-10.6	0	1022.9	1	0
145	1128	0.071425	58703	255	0	-7.2	-10.6	0	1022.9	1	0
146	1137	0.009	27452	255	0	-7.2	-10.6	0	1022.9	1	0
147	1141	0.021	20986	255	0	-7.2	-10.6	0	1022.9	1	0
148	1143	0.052	96612	255	0	-7.2	-10.6	0	1022.9	1	0
149	1147	0.142836	234476	255	0	-7.2	-10.6	0	1022.9	1	0
150	1172	0.144926	63847	255	0	-7.2	-10.6	0	1022.9	1	0
151	1219	0.103	91316	255	0	-7.2	-10.6	0	1022.9	1	0
152	1225	0.185647	122746	255	0	4.4	-2.2	0	1018.9	1	0
153	1226	0.042341	27995	255	0	4.4	-2.2	0	1018.9	1	0
154	1230	0.024	22524	255	0	4.4	-2.2	0	1018.9	1	0
155	1232	0.211988	181328	255	0	4.4	-2.2	0	1018.9	1	0
156	1234	0.030907	46037	255	0	4.4	-2.2	0	1018.9	1	0
157	1238	0.0668	129707	255	0	4.4	-2.2	0	1018.9	1	0
158	1239	0.018	31300	255	0	4.4	-2.2	0	1018.9	1	0
159	1241	0.23418	194188	255	0	4.4	-2.2	0	1018.9	1	0
160	1242	0.013	23871	255	0	4.4	-2.2	0	1018.9	1	0
161	1245	0.025438	35354	255	0	4.4	-2.2	0	1018.9	1	0
162	1246	0.047	50327	255	0	4.4	-2.2	0	1018.9	1	0
163	1247	0.0864	69876	255	0	4.4	-2.2	0	1018.9	1	0
164	1249	0.299	159384	255	0	4.4	-2.2	0	1018.9	1	0
165	1251	0.235	104604	255	0	4.4	-2.2	0	1018.9	1	0
166	1252	0.433992	116249	255	0	4.4	-2.2	0	1018.9	1	0
167	1253	0.265641	134748	255	0	4.4	-2.2	0	1018.9	1	0
168	1255	0.038018	23702	255	0	4.4	-2.2	0	1018.9	1	0
169	1257	0.18945	61274	255	0	4.4	-2.2	0	1018.9	1	0
170	1258	0.910464	273234	255	0	4.4	-2.2	0	1018.9	1	0
171	1259	0.138	71088	255	0	4.4	-2.2	0	1018.9	1	0
172	1260	0.12051	86455	255	0	4.4	-2.2	0	1018.9	1	0
173	1261	0.147438	42942	255	0	4.4	-2.2	0	1018.9	1	0
174	1264	0.075375	33012	255	0	4.4	-2.2	0	1018.9	1	0
175	1266	0.01	13469	255	0	4.4	-2.2	0	1018.9	1	0
176	1267	0.137863	138977	255	0	4.4	-2.2	0	1018.9	1	0
177	1272	0.289942	247471	255	0	4.4	-2.2	0	1018.9	1	0
178	1275	0.144724	114166	255	0	4.4	-2.2	0	1018.9	1	0
179	1278	0.090985	79949	255	0	4.4	-2.2	0	1018.9	1	0
180	1279	0.07368	64743	255	0	4.4	-2.2	0	1018.9	1	0
181	1283	0.083192	76537	255	0	4.4	-2.2	0	1018.9	1	0
182	1284	1.49704	442438	255	0	4.4	-2.2	0	1018.9	1	0
183	1285	0.198	130067	255	0	4.4	-2.2	0	1018.9	1	0
184	1296	0.015193	8836	255	0	4.4	-2.2	0	1018.9	1	0
185	1297	0.036915	21469	255	0	4.4	-2.2	0	1018.9	1	0
186	1300	0.053086	25609	255	0	4.4	-2.2	0	1018.9	1	0
187	1302	0.115797	90411	255	0	4.4	-2.2	0	1018.9	1	0
188	1303	0.600554	200000	255	0	4.4	-2.2	0	1018.9	1	0
189	1304	0.269984	91363	255	0	4.4	-2.2	0	1018.9	1	0
190	1306	0.053	54172	255	0	4.4	-2.2	0	1018.9	1	0
191	1309	0.01795	58041	255	0	4.4	-2.2	0	1018.9	1	0
192	1310	0.01726	57274	255	0	4.4	-2.2	0	1018.9	1	0
193	1311	0.024492	66794	255	0	4.4	-2.2	0	1018.9	1	0
194	1315	0.03576	82789	255	0	4.4	-2.2	0	1018.9	1	0
195	1316	0.041219	49975	255	0	4.4	-2.2	0	1018.9	1	0
196	1318	0.064997	73488	255	0	4.4	-2.2	0	1018.9	1	0
197	1319	0.119997	287419	255	0	4.4	-2.2	0	1018.9	1	0
198	1323	0.177	87200	255	0	4.4	-2.2	0	1018.9	1	0
199	1353	0.0039	22201	255	0	-29.9	-36	-2	967.2	1	0
200	1	0.179901838	2720	104	0	21.1	21.1	-1	1019.4	1	0
201	32	0.179901838	48392	105	0	21.1	21.1	-1	1019.4	1	0
202	41	0.179901838	93860	68	0	21.1	21.1	-1	1019.4	1	0
203	55	0.179901838	16726	111	0	21.1	21.1	-1	1019.4	1	0
204	69	0.179901838	387638	100	0	21.1	21.1	-1	1019.4	1	0
205	79	0.179901838	36240	110	0	21.1	21.1	-1	1019.4	1	0
206	82	0.179901838	10743	74	0	21.1	21.1	-1	1019.4	1	0
207	91	0.179901838	68094	103	0	21.1	21.1	-1	1019.4	1	0
208	107	0.350367	97532	105	10	3.7	2.4	-2	1021.6	1	1
209	108	0.182531	81580	13	5	3.7	2.4	-2	1021.6	1	1
210	111	0.334784	118338	9	7	3.7	2.4	-2	1021.6	1	1
211	112	0.02055	32206	255	6	3.7	2.4	-2	1021.6	1	0
212	117	0.032612	15489	104	4	3.7	2.4	-2	1021.6	1	1
213	118	0.2344	138316	60	8	3.7	2.4	-2	1021.6	1	0
214	119	0.438408	91149	107	7	3.7	2.4	-2	1021.6	1	1
215	121	0.4495	150318	6	9	3.7	2.4	-2	1021.6	1	0
216	136	0.032911	56467	60	9	3.7	2.4	-2	1021.6	1	1
217	137	0.0275	64024	67	6	3.7	2.4	-2	1021.6	1	0
218	139	0.025214	56629	0	6	3.7	2.4	-2	1021.6	1	0
219	141	0.041296	44789	19	5	3.7	2.4	-2	1021.6	1	1
220	144	0.056128	57673	255	5	3.7	2.4	-2	1021.6	1	1
221	147	0.144122	82548	77	7	3.7	2.4	-2	1021.6	1	1
222	148	0.0943	174601	60	12	3.7	2.4	-2	1021.6	1	0
223	149	0.106204	81881	60	8	3.7	2.4	-2	1021.6	1	1
224	159	0.01194	9788	255	0	7.2	-6.7	0	1017	1	0
225	171	0.0313	131797	68	0	7.2	-6.7	0	1017	1	0
226	173	0.17572	90903	255	0	7.2	-6.7	0	1017	1	0
227	174	0.18102	90900	255	0	7.2	-6.7	0	1017	1	0
228	181	0.28721	148829	114	0	7.2	-6.7	0	1017	1	0
229	183	0.14639	132518	92	0	7.2	-6.7	0	1017	1	0
230	190	0.11778	137040	57	0	7.2	-6.7	0	1017	1	0
231	235	0.01131	9309	70	0	7.2	-6.7	0	1017	1	0
232	238	0.11012	45017	255	0	7.2	-6.7	0	1017	1	0
233	240	0.08628	111304	64	0	7.2	-6.7	0	1017	1	0
234	246	0.30465	202435	67	0	7.2	-6.7	0	1017	1	0
235	247	0.179901838	64560	65	0	7.2	-6.7	0	1017	1	0
236	248	0.03836	24643	82	0	7.2	-6.7	0	1017	1	0
237	253	0.07578	65907	64	0	7.2	-6.7	0	1017	1	0
238	254	0.11305	254766	89	0	7.2	-6.7	0	1017	1	0
239	263	0.06945	87673	60	0	7.2	-6.7	0	1017	1	0
240	270	0.01221	29778	255	0	7.2	-6.7	0	1017	1	0
241	275	0.09188	70832	114	0	7.2	-6.7	0	1017	1	0
242	276	0.11301	70837	114	0	7.2	-6.7	0	1017	1	0
243	278	0.11847	148101	255	0	7.2	-6.7	0	1017	1	0
244	290	0.02554	51732	66	0	7.2	-6.7	0	1017	1	0
245	293	0.63124	408000	110	0	6.7	0	0	1021.1	1	0
246	312	0.00992	6625	255	0	6.7	0	0	1021.1	1	0
247	318	0.16736	105000	255	0	6.7	0	0	1021.1	1	0
248	335	0.38116	229000	110	0	6.7	0	0	1021.1	1	0
249	345	0.0024	7250	255	0	6.7	0	0	1021.1	1	0
250	356	0.00116	4336	255	0	6.7	0	0	1021.1	1	0
251	423	0.00196	969	255	0	6.7	0	0	1021.1	1	0
252	439	0.0575	62205	255	0	6.7	0	0	1021.1	1	0
253	492	0.11324	193800	255	0	6.7	0	0	1021.1	1	0
254	534	0.001	898	255	0	6.7	0	0	1021.1	1	1
255	560	0.34313	340000	110	0	6.7	0	0	1021.1	1	0
256	623	0.01525	49388	31	6	4.4	-4.4	0	1020.5	1	0
257	653	0.562581	420885	30	8	4.4	-4.4	0	1020.5	1	0
258	657	0.0213	109071	66	3	5	2	-2	967.2	1	0
259	658	0.0053	31075	76	2	5	2	-2	967.2	1	0
260	666	0.0024	12045	76	1	5	2	-2	967.2	1	0
261	667	0.002	15715	66	2	5	2	-2	967.2	1	0
262	673	0.0109	36307	76	2	5	2	-2	967.2	1	0
263	675	0.0543	3853	76	1	5	2	-2	967.2	1	0
264	677	0.0022	7072	19	2	5	2	-2	967.2	1	0
265	680	0.0018	9849	76	2	5	2	-2	967.2	1	0
266	683	0.0014	4650	76	2	5	2	-2	967.2	1	0
267	685	0.2553	270034	76	5	5	2	-2	967.2	1	0
268	687	0.0113	36221	76	4	5	2	-2	967.2	1	0
269	693	0.0592	57436	76	3	5	2	-2	967.2	1	0
270	697	0.004534	18697	19	2	5	2	-2	967.2	1	0
271	698	0.0028	13939	76	1	5	2	-2	967.2	1	0
272	701	0.0253	128682	66	4	5	2	-2	967.2	1	0
273	708	0.0252	102429	45	4	5	2	-2	967.2	1	0
274	710	0.0012	12088	19	4	5	2	-2	967.2	1	0
275	721	0.0358	121471	66	3	5	2	-2	967.2	1	0
276	722	0.0047	31635	66	3	5	2	-2	967.2	1	0
277	729	0.0038	17190	19	2	5	2	-2	967.2	1	0
278	730	0.0212	126045	66	4	5	2	-2	967.2	1	0
279	732	0.0285	66187	76	1	5	2	-2	967.2	1	0
280	739	0.0222	137046	66	2	5	2	-2	967.2	1	0
281	742	0.0075	31829	76	2	5	2	-2	967.2	1	0
282	801	3.93764	484376	52	5	-2.3	-3.8	-2	1014.4	1	0
283	827	0.031667	5839	255	1	21.1	21.1	-1	1019.4	1	0
284	844	0.01761	6944	255	1	21.1	21.1	-1	1019.4	1	0
285	848	0.001083	8552	255	1	21.1	21.1	-1	1019.4	1	0
286	879	0.251	110235	255	0	8.9	2.2	0	1028.8	1	0
287	880	0.109519	157723	255	0	8.9	2.2	0	1028.8	1	0
288	881	0.179901838	344798	255	0	8.9	2.2	0	1028.8	1	0
289	882	0.02	39143	255	0	8.9	2.2	0	1028.8	1	0
290	884	0.029	38598	255	0	8.9	2.2	0	1028.8	1	0
291	886	0.166	69799	255	0	8.9	2.2	0	1028.8	1	0
292	887	0.038	69754	255	0	8.9	2.2	0	1028.8	1	0
293	889	0.071	126077	255	0	8.9	2.2	0	1028.8	1	0
294	890	0.364	202937	255	0	8.9	2.2	0	1028.8	1	0
295	892	0.179901838	481999	255	0	8.9	2.2	0	1028.8	1	0
296	893	0.04	47191	255	0	8.9	2.2	0	1028.8	1	0
297	894	0.062	101555	255	0	8.9	2.2	0	1028.8	1	0
298	895	0.033	55087	255	0	8.9	2.2	0	1028.8	1	0
299	896	0.136	245637	255	0	8.9	2.2	0	1028.8	1	0
300	903	0.532	275793	255	0	8.9	2.2	0	1028.8	1	0
301	905	0.031	39648	255	0	8.9	2.2	0	1028.8	1	0
302	914	0.339	229973	255	0	8.9	2.2	0	1028.8	1	0
303	919	0.016	31233	255	0	8.9	2.2	0	1028.8	1	0
304	922	0.095	147205	255	0	8.9	2.2	0	1028.8	1	0
305	924	0.156	252268	255	0	8.9	2.2	0	1028.8	1	0
306	925	0.013	54405	255	0	8.9	2.2	0	1028.8	1	0
307	926	0.021	26033	255	0	8.9	2.2	0	1028.8	1	0
308	928	0.304	179115	255	0	8.9	2.2	0	1028.8	1	1
309	931	0.156	216050	255	0	8.9	2.2	0	1028.8	1	0
310	935	0.02	16135	255	0	8.9	2.2	0	1028.8	1	0
311	936	0.011	11350	255	0	8.9	2.2	0	1028.8	1	0
312	941	0.0024	8079	255	0	8.9	2.2	0	1028.8	1	0
313	942	0.038	57334	255	0	8.9	2.2	0	1028.8	1	0
314	945	0.18	332447	255	0	8.9	2.2	0	1028.8	1	0
315	948	0.007	20372	255	0	8.9	2.2	0	1028.8	1	0
316	950	0.031	16052	255	0	8.9	2.2	0	1028.8	1	0
317	952	0.18	218024	255	0	8.9	2.2	0	1028.8	1	0
318	961	0.32776	155882	255	0	8.9	2.2	0	1028.8	1	0
319	966	0.488	393530	255	0	8.9	2.2	0	1028.8	1	0
320	967	0.07	119262	255	0	8.9	2.2	0	1028.8	1	0
321	968	0.11	153999	255	0	8.9	2.2	0	1028.8	1	0
322	969	0.125	193723	255	0	8.9	2.2	0	1028.8	1	0
323	970	0.179901838	346056	255	0	8.9	2.2	0	1028.8	1	0
324	971	0.19	301307	255	0	8.9	2.2	0	1028.8	1	0
325	973	0.121	193960	255	0	8.9	2.2	0	1028.8	1	0
326	974	0.05	186572	255	0	8.9	2.2	0	1028.8	1	0
327	975	0.333	426472	255	0	8.9	2.2	0	1028.8	1	0
328	977	0.072	8837	255	0	8.9	2.2	0	1028.8	1	0
329	978	0.128	258491	255	0	8.9	2.2	0	1028.8	1	0
330	981	0.08828	167055	255	0	8.9	2.2	0	1028.8	1	0
331	988	0.032	24463	255	0	8.9	2.2	0	1028.8	1	0
332	990	0.049	82939	255	0	8.9	2.2	0	1028.8	1	0
333	992	0.018	51483	255	0	8.9	2.2	0	1028.8	1	0
334	994	0.037	108392	255	0	8.9	2.2	0	1028.8	1	0
335	996	0.114	77632	255	0	8.9	2.2	0	1028.8	1	0
336	1001	0.006	4482	255	1	-13.3	-16.7	0	1036	1	0
337	1007	0.03	41933	255	2	-13.3	-16.7	0	1036	1	0
338	1068	0.058485	112956	255	0	1.6	-1.5	-2	1016.3	1	0
339	1073	0.098	194111	255	0	-6.7	-10	-1	1022.5	1	0
340	1074	0.039249	89858	255	0	-6.7	-10	-1	1022.5	1	0
341	1106	0.065	92099	255	0	-6.7	-10	-1	1022.5	1	0
342	1120	0.04855	70040	255	0	-6.7	-10	-1	1022.5	1	0
343	1128	0.071425	58703	255	0	-6.7	-10	-1	1022.5	1	0
344	1137	0.009	27452	255	0	-6.7	-10	-1	1022.5	1	0
345	1141	0.021	20986	255	0	-6.7	-10	-1	1022.5	1	0
346	1143	0.052	96612	255	0	-6.7	-10	-1	1022.5	1	0
347	1147	0.142836	234476	255	0	-6.7	-10	-1	1022.5	1	0
348	1172	0.144926	63847	255	0	-6.7	-10	-1	1022.5	1	0
349	1219	0.103	91316	255	0	-6.7	-10	-1	1022.5	1	0
350	1225	0.185657	122746	255	0	4.4	-2.8	0	1018.4	1	0
351	1226	0.042343	27995	255	0	4.4	-2.8	0	1018.4	1	0
352	1230	0.018	22524	255	0	4.4	-2.8	0	1018.4	1	0
353	1232	0.211	181328	255	0	4.4	-2.8	0	1018.4	1	0
354	1234	0.031319	46037	255	0	4.4	-2.8	0	1018.4	1	0
355	1238	0.0642	129707	255	0	4.4	-2.8	0	1018.4	1	0
356	1239	0.018	31300	255	0	4.4	-2.8	0	1018.4	1	0
357	1241	0.294156	194188	255	0	4.4	-2.8	0	1018.4	1	0
358	1242	0.011	23871	255	0	4.4	-2.8	0	1018.4	1	0
359	1245	0.024031	35354	255	0	4.4	-2.8	0	1018.4	1	0
360	1246	0.049	50327	255	0	4.4	-2.8	0	1018.4	1	0
361	1247	0.0936	69876	255	0	4.4	-2.8	0	1018.4	1	0
362	1249	0.298	159384	255	0	4.4	-2.8	0	1018.4	1	0
363	1251	0.228	104604	255	0	4.4	-2.8	0	1018.4	1	0
364	1252	0.431994	116249	255	0	4.4	-2.8	0	1018.4	1	0
365	1253	0.242453	134748	255	0	4.4	-2.8	0	1018.4	1	0
366	1255	0.03736	23702	255	0	4.4	-2.8	0	1018.4	1	0
367	1257	0.176653	61274	255	0	4.4	-2.8	0	1018.4	1	0
368	1258	0.916448	273234	255	0	4.4	-2.8	0	1018.4	1	0
369	1259	0.137	71088	255	0	4.4	-2.8	0	1018.4	1	0
370	1260	0.11647	86455	255	0	4.4	-2.8	0	1018.4	1	0
371	1261	0.150188	42942	255	0	4.4	-2.8	0	1018.4	1	0
372	1264	0.072	33012	255	0	4.4	-2.8	0	1018.4	1	0
373	1266	0.028	13469	255	0	4.4	-2.8	0	1018.4	1	0
374	1267	0.176058	138977	255	0	4.4	-2.8	0	1018.4	1	0
375	1272	0.296427	247471	255	0	4.4	-2.8	0	1018.4	1	0
376	1275	0.170543	114166	255	0	4.4	-2.8	0	1018.4	1	0
377	1278	0.122491	79949	255	0	4.4	-2.8	0	1018.4	1	0
378	1279	0.099194	64743	255	0	4.4	-2.8	0	1018.4	1	0
379	1283	0.082286	76537	255	0	4.4	-2.8	0	1018.4	1	0
380	1284	1.48828	442438	255	0	4.4	-2.8	0	1018.4	1	0
381	1285	0.227	130067	255	0	4.4	-2.8	0	1018.4	1	0
382	1296	0.014854	8836	255	0	4.4	-2.8	0	1018.4	1	0
383	1297	0.036092	21469	255	0	4.4	-2.8	0	1018.4	1	0
384	1300	0.04985	25609	255	0	4.4	-2.8	0	1018.4	1	0
385	1302	0.115121	90411	255	0	4.4	-2.8	0	1018.4	1	0
386	1303	0.539424	200000	255	0	4.4	-2.8	0	1018.4	1	0
387	1304	0.270834	91363	255	0	4.4	-2.8	0	1018.4	1	0
388	1306	0.054	54172	255	0	4.4	-2.8	0	1018.4	1	0
389	1309	0.01791	58041	255	0	4.4	-2.8	0	1018.4	1	0
390	1310	0.01459	57274	255	0	4.4	-2.8	0	1018.4	1	0
391	1311	0.026572	66794	255	0	4.4	-2.8	0	1018.4	1	0
392	1315	0.03402	82789	255	0	4.4	-2.8	0	1018.4	1	0
393	1316	0.04225	49975	255	0	4.4	-2.8	0	1018.4	1	0
394	1318	0.052996	73488	255	0	4.4	-2.8	0	1018.4	1	0
395	1319	0.107995	287419	255	0	4.4	-2.8	0	1018.4	1	0
396	1323	0.18	87200	255	0	4.4	-2.8	0	1018.4	1	0
397	1353	0.003975	22201	255	0	-29.9	-36	-2	967.2	1	0
398	1	0.179901838	2720	104	0	21.1	21.1	0	1018.8	1	0
399	32	0.179901838	48392	105	0	21.1	21.1	0	1018.8	1	0
400	41	0.179901838	93860	68	0	21.1	21.1	0	1018.8	1	0
401	55	0.179901838	16726	111	0	21.1	21.1	0	1018.8	1	0
402	69	0.179901838	387638	100	0	21.1	21.1	0	1018.8	1	0
403	79	0.179901838	36240	110	0	21.1	21.1	0	1018.8	1	0
404	82	0.179901838	10743	74	0	21.1	21.1	0	1018.8	1	0
405	91	0.179901838	68094	103	0	21.1	21.1	0	1018.8	1	0
406	107	0.001	97532	105	10	2.6	1.9	-2	1021.9	1	1
407	108	0.001	81580	13	5	2.6	1.9	-2	1021.9	1	1
408	111	0.001	118338	9	7	2.6	1.9	-2	1021.9	1	1
409	112	0.001	32206	255	6	2.6	1.9	-2	1021.9	1	1
410	117	0.001	15489	104	4	2.6	1.9	-2	1021.9	1	1
411	118	0.2348	138316	60	8	2.6	1.9	-2	1021.9	1	0
412	119	0.001	91149	107	7	2.6	1.9	-2	1021.9	1	1
413	121	0.4515	150318	6	9	2.6	1.9	-2	1021.9	1	0
414	136	0.001	56467	60	9	2.6	1.9	-2	1021.9	1	1
415	137	0.02675	64024	67	6	2.6	1.9	-2	1021.9	1	0
416	139	0.001	56629	0	6	2.6	1.9	-2	1021.9	1	1
417	141	0.001	44789	19	5	2.6	1.9	-2	1021.9	1	1
418	144	0.001	57673	255	5	2.6	1.9	-2	1021.9	1	1
419	147	0.001	82548	77	7	2.6	1.9	-2	1021.9	1	1
420	148	0.0946	174601	60	12	2.6	1.9	-2	1021.9	1	0
421	149	0.001	81881	60	8	2.6	1.9	-2	1021.9	1	1
422	159	0.01257	9788	255	0	6.1	-5	0	1016.9	1	0
423	171	0.03043	131797	68	0	6.1	-5	0	1016.9	1	0
424	173	0.17923	90903	255	0	6.1	-5	0	1016.9	1	0
425	174	0.17958	90900	255	0	6.1	-5	0	1016.9	1	0
426	181	0.24937	148829	114	0	6.1	-5	0	1016.9	1	0
427	183	0.14843	132518	92	0	6.1	-5	0	1016.9	1	0
428	190	0.11833	137040	57	0	6.1	-5	0	1016.9	1	0
429	235	0.01095	9309	70	0	6.1	-5	0	1016.9	1	0
430	238	0.11064	45017	255	0	6.1	-5	0	1016.9	1	0
431	240	0.08771	111304	64	0	6.1	-5	0	1016.9	1	0
432	246	0.30462	202435	67	0	6.1	-5	0	1016.9	1	0
433	247	0.179901838	64560	65	0	6.1	-5	0	1016.9	1	0
434	248	0.03812	24643	82	0	6.1	-5	0	1016.9	1	0
435	253	0.07662	65907	64	0	6.1	-5	0	1016.9	1	0
436	254	0.11245	254766	89	0	6.1	-5	0	1016.9	1	0
437	263	0.06971	87673	60	0	6.1	-5	0	1016.9	1	0
438	270	0.01236	29778	255	0	6.1	-5	0	1016.9	1	0
439	275	0.0926	70832	114	0	6.1	-5	0	1016.9	1	0
440	276	0.13738	70837	114	0	6.1	-5	0	1016.9	1	0
441	278	0.11971	148101	255	0	6.1	-5	0	1016.9	1	0
442	290	0.02547	51732	66	0	6.1	-5	0	1016.9	1	0
443	293	0.63465	408000	110	0	5.6	0	0	1020.8	1	0
444	312	0.00992	6625	255	0	5.6	0	0	1020.8	1	0
445	318	0.16778	105000	255	0	5.6	0	0	1020.8	1	0
446	335	0.39094	229000	110	0	5.6	0	0	1020.8	1	0
447	345	0.00252	7250	255	0	5.6	0	0	1020.8	1	0
448	356	0.00116	4336	255	0	5.6	0	0	1020.8	1	0
449	423	0.00196	969	255	0	5.6	0	0	1020.8	1	0
450	439	0.05651	62205	255	0	5.6	0	0	1020.8	1	0
451	492	0.11335	193800	255	0	5.6	0	0	1020.8	1	0
452	534	0.001	898	255	0	5.6	0	0	1020.8	1	1
453	560	0.37952	340000	110	0	5.6	0	0	1020.8	1	0
454	623	0.0155	49388	31	6	4.4	-6.7	0	1020.8	1	0
455	653	0.558533	420885	30	8	4.4	-6.7	0	1020.8	1	0
456	657	0.0212	109071	66	3	3	1	-2	967.2	1	0
457	658	0.0052	31075	76	2	3	1	-2	967.2	1	0
458	666	0.0019	12045	76	1	3	1	-2	967.2	1	0
459	667	0.0019	15715	66	2	3	1	-2	967.2	1	0
460	673	0.01095	36307	76	2	3	1	-2	967.2	1	0
461	675	0.0546	3853	76	1	3	1	-2	967.2	1	0
462	677	0.0021	7072	19	2	3	1	-2	967.2	1	0
463	680	0.0022	9849	76	2	3	1	-2	967.2	1	0
464	683	0.0014	4650	76	2	3	1	-2	967.2	1	0
465	685	0.2507	270034	76	5	3	1	-2	967.2	1	0
466	687	0.0112	36221	76	4	3	1	-2	967.2	1	0
467	693	0.0606	57436	76	3	3	1	-2	967.2	1	0
468	697	0.004924	18697	19	2	3	1	-2	967.2	1	0
469	698	0.0026	13939	76	1	3	1	-2	967.2	1	0
470	701	0.0271	128682	66	4	3	1	-2	967.2	1	0
471	708	0.0248	102429	45	4	3	1	-2	967.2	1	0
472	710	0.0012	12088	19	4	3	1	-2	967.2	1	0
473	721	0.0321	121471	66	3	3	1	-2	967.2	1	0
474	722	0.0027	31635	66	3	3	1	-2	967.2	1	0
475	729	0.0044	17190	19	2	3	1	-2	967.2	1	0
476	730	0.0216	126045	66	4	3	1	-2	967.2	1	0
477	732	0.0295	66187	76	1	3	1	-2	967.2	1	0
478	739	0.0214	137046	66	2	3	1	-2	967.2	1	0
479	742	0.0074	31829	76	2	3	1	-2	967.2	1	0
480	801	3.96967	484376	52	5	-2.8	-4	-2	1014.2	1	0
481	827	0.031667	5839	255	1	21.1	21.1	0	1018.8	1	0
482	844	0.01768	6944	255	1	21.1	21.1	0	1018.8	1	0
483	848	0.001083	8552	255	1	21.1	21.1	0	1018.8	1	0
484	879	0.255	110235	255	0	8.9	2.2	0	1029.6	1	0
485	880	0.11028	157723	255	0	8.9	2.2	0	1029.6	1	0
486	881	0.179901838	344798	255	0	8.9	2.2	0	1029.6	1	0
487	882	0.02	39143	255	0	8.9	2.2	0	1029.6	1	0
488	884	0.029	38598	255	0	8.9	2.2	0	1029.6	1	0
489	886	0.168	69799	255	0	8.9	2.2	0	1029.6	1	0
490	887	0.039	69754	255	0	8.9	2.2	0	1029.6	1	0
491	889	0.071	126077	255	0	8.9	2.2	0	1029.6	1	0
492	890	0.368	202937	255	0	8.9	2.2	0	1029.6	1	0
493	892	0.179901838	481999	255	0	8.9	2.2	0	1029.6	1	0
494	893	0.041	47191	255	0	8.9	2.2	0	1029.6	1	0
495	894	0.062	101555	255	0	8.9	2.2	0	1029.6	1	0
496	895	0.032	55087	255	0	8.9	2.2	0	1029.6	1	0
497	896	0.133	245637	255	0	8.9	2.2	0	1029.6	1	0
498	903	0.538	275793	255	0	8.9	2.2	0	1029.6	1	0
499	905	0.03	39648	255	0	8.9	2.2	0	1029.6	1	0
500	914	0.342	229973	255	0	8.9	2.2	0	1029.6	1	0
501	919	0.016	31233	255	0	8.9	2.2	0	1029.6	1	0
502	922	0.094	147205	255	0	8.9	2.2	0	1029.6	1	0
503	924	0.157	252268	255	0	8.9	2.2	0	1029.6	1	0
504	925	0.013	54405	255	0	8.9	2.2	0	1029.6	1	0
505	926	0.019	26033	255	0	8.9	2.2	0	1029.6	1	0
506	928	0.3	179115	255	0	8.9	2.2	0	1029.6	1	0
507	929	0.29	199628	255	0	8.9	2.2	0	1029.6	1	0
508	931	0.151	216050	255	0	8.9	2.2	0	1029.6	1	0
509	935	0.02	16135	255	0	8.9	2.2	0	1029.6	1	0
510	936	0.011	11350	255	0	8.9	2.2	0	1029.6	1	0
511	941	0.00288	8079	255	0	8.9	2.2	0	1029.6	1	0
512	942	0.037	57334	255	0	8.9	2.2	0	1029.6	1	0
513	945	0.179	332447	255	0	8.9	2.2	0	1029.6	1	0
514	948	0.007	20372	255	0	8.9	2.2	0	1029.6	1	0
515	950	0.031	16052	255	0	8.9	2.2	0	1029.6	1	0
516	952	0.179	218024	255	0	8.9	2.2	0	1029.6	1	0
517	961	0.32776	155882	255	0	8.9	2.2	0	1029.6	1	0
518	966	0.491	393530	255	0	8.9	2.2	0	1029.6	1	0
519	967	0.07	119262	255	0	8.9	2.2	0	1029.6	1	0
520	968	0.108	153999	255	0	8.9	2.2	0	1029.6	1	0
521	969	0.127	193723	255	0	8.9	2.2	0	1029.6	1	0
522	970	0.179901838	346056	255	0	8.9	2.2	0	1029.6	1	0
523	971	0.187	301307	255	0	8.9	2.2	0	1029.6	1	0
524	973	0.121	193960	255	0	8.9	2.2	0	1029.6	1	0
525	974	0.05	186572	255	0	8.9	2.2	0	1029.6	1	0
526	975	0.322	426472	255	0	8.9	2.2	0	1029.6	1	0
527	977	0.073	8837	255	0	8.9	2.2	0	1029.6	1	0
528	978	0.13	258491	255	0	8.9	2.2	0	1029.6	1	0
529	981	0.09004	167055	255	0	8.9	2.2	0	1029.6	1	0
530	988	0.032	24463	255	0	8.9	2.2	0	1029.6	1	0
531	990	0.048	82939	255	0	8.9	2.2	0	1029.6	1	0
532	992	0.019	51483	255	0	8.9	2.2	0	1029.6	1	0
533	994	0.001	108392	255	0	8.9	2.2	0	1029.6	1	1
534	996	0.114	77632	255	0	8.9	2.2	0	1029.6	1	0
535	1001	0.007	4482	255	1	-15	-17.8	0	1035.9	1	0
536	1007	0.029	41933	255	2	-15	-17.8	0	1035.9	1	0
537	1068	0.05922	112956	255	0	0.7	-1.8	-2	1016.5	1	0
538	1073	0.098	194111	255	0	-6.7	-9.4	0	1022.1	1	0
539	1074	0.037862	89858	255	0	-6.7	-9.4	0	1022.1	1	0
540	1106	0.065	92099	255	0	-6.7	-9.4	0	1022.1	1	0
541	1120	0.047271	70040	255	0	-6.7	-9.4	0	1022.1	1	0
542	1128	0.071139	58703	255	0	-6.7	-9.4	0	1022.1	1	0
543	1137	0.01	27452	255	0	-6.7	-9.4	0	1022.1	1	0
544	1141	0.022	20986	255	0	-6.7	-9.4	0	1022.1	1	0
545	1143	0.051	96612	255	0	-6.7	-9.4	0	1022.1	1	0
546	1147	0.203826	234476	255	0	-6.7	-9.4	0	1022.1	1	0
547	1172	0.139754	63847	255	0	-6.7	-9.4	0	1022.1	1	0
548	1219	0.1	91316	255	0	-6.7	-9.4	0	1022.1	1	0
549	1225	0.1824	122746	255	0	3.9	-2.8	0	1018.2	1	0
550	1226	0.0416	27995	255	0	3.9	-2.8	0	1018.2	1	0
551	1230	0.018	22524	255	0	3.9	-2.8	0	1018.2	1	0
552	1232	0.204	181328	255	0	3.9	-2.8	0	1018.2	1	0
553	1234	0.030907	46037	255	0	3.9	-2.8	0	1018.2	1	0
554	1238	0.0646	129707	255	0	3.9	-2.8	0	1018.2	1	0
555	1239	0.018	31300	255	0	3.9	-2.8	0	1018.2	1	0
556	1241	0.354152	194188	255	0	3.9	-2.8	0	1018.2	1	0
557	1242	0.012	23871	255	0	3.9	-2.8	0	1018.2	1	0
558	1245	0.025719	35354	255	0	3.9	-2.8	0	1018.2	1	0
559	1246	0.044	50327	255	0	3.9	-2.8	0	1018.2	1	0
560	1247	0.0936	69876	255	0	3.9	-2.8	0	1018.2	1	0
561	1249	0.299	159384	255	0	3.9	-2.8	0	1018.2	1	0
562	1251	0.229	104604	255	0	3.9	-2.8	0	1018.2	1	0
563	1252	0.427992	116249	255	0	3.9	-2.8	0	1018.2	1	0
564	1253	0.228094	134748	255	0	3.9	-2.8	0	1018.2	1	0
565	1255	0.035386	23702	255	0	3.9	-2.8	0	1018.2	1	0
566	1257	0.176629	61274	255	0	3.9	-2.8	0	1018.2	1	0
567	1258	0.934457	273234	255	0	3.9	-2.8	0	1018.2	1	1
568	1259	0.137	71088	255	0	3.9	-2.8	0	1018.2	1	0
569	1260	0.09112	86455	255	0	3.9	-2.8	0	1018.2	1	0
570	1261	0.1445	42942	255	0	3.9	-2.8	0	1018.2	1	0
571	1264	0.07175	33012	255	0	3.9	-2.8	0	1018.2	1	0
572	1266	0.027	13469	255	0	3.9	-2.8	0	1018.2	1	0
573	1267	0.167362	138977	255	0	3.9	-2.8	0	1018.2	1	0
574	1272	0.289016	247471	255	0	3.9	-2.8	0	1018.2	1	0
575	1275	0.144044	114166	255	0	3.9	-2.8	0	1018.2	1	0
576	1278	0.090396	79949	255	0	3.9	-2.8	0	1018.2	1	0
577	1279	0.073203	64743	255	0	3.9	-2.8	0	1018.2	1	0
578	1283	0.082931	76537	255	0	3.9	-2.8	0	1018.2	1	0
579	1284	1.46217	442438	255	0	3.9	-2.8	0	1018.2	1	0
580	1285	0.209	130067	255	0	3.9	-2.8	0	1018.2	1	0
581	1296	0.01493	8836	255	0	3.9	-2.8	0	1018.2	1	0
582	1297	0.036275	21469	255	0	3.9	-2.8	0	1018.2	1	0
583	1300	0.051382	25609	255	0	3.9	-2.8	0	1018.2	1	0
584	1302	0.103951	90411	255	0	3.9	-2.8	0	1018.2	1	0
585	1303	0.564181	200000	255	0	3.9	-2.8	0	1018.2	1	0
586	1304	0.282987	91363	255	0	3.9	-2.8	0	1018.2	1	0
587	1306	0.055	54172	255	0	3.9	-2.8	0	1018.2	1	0
588	1309	0.01694	58041	255	0	3.9	-2.8	0	1018.2	1	0
589	1310	0.01409	57274	255	0	3.9	-2.8	0	1018.2	1	0
590	1311	0.024542	66794	255	0	3.9	-2.8	0	1018.2	1	0
591	1315	0.03252	82789	255	0	3.9	-2.8	0	1018.2	1	0
592	1316	0.041125	49975	255	0	3.9	-2.8	0	1018.2	1	0
593	1318	0.064996	73488	255	0	3.9	-2.8	0	1018.2	1	0
594	1319	0.083996	287419	255	0	3.9	-2.8	0	1018.2	1	0
595	1323	0.177	87200	255	0	3.9	-2.8	0	1018.2	1	0
596	1353	0.003925	22201	255	0	-29.9	-36	-2	967.2	1	0
597	1	0.179901838	2720	104	0	20.6	20	0	1018.1	1	0
598	32	0.179901838	48392	105	0	20.6	20	0	1018.1	1	0
599	41	0.179901838	93860	68	0	20.6	20	0	1018.1	1	0
600	55	0.179901838	16726	111	0	20.6	20	0	1018.1	1	0
601	69	0.179901838	387638	100	0	20.6	20	0	1018.1	1	0
602	79	0.179901838	36240	110	0	20.6	20	0	1018.1	1	0
603	82	0.179901838	10743	74	0	20.6	20	0	1018.1	1	0
604	91	0.179901838	68094	103	0	20.6	20	0	1018.1	1	0
605	107	0.001	97532	105	10	2	1.2	-2	1022.3	1	1
606	108	0.001	81580	13	5	2	1.2	-2	1022.3	1	1
607	111	0.001	118338	9	7	2	1.2	-2	1022.3	1	1
608	112	0.001	32206	255	6	2	1.2	-2	1022.3	1	1
609	117	0.001	15489	104	4	2	1.2	-2	1022.3	1	1
610	118	0.2364	138316	60	8	2	1.2	-2	1022.3	1	0
611	119	0.001	91149	107	7	2	1.2	-2	1022.3	1	1
612	121	0.445	150318	6	9	2	1.2	-2	1022.3	1	0
613	136	0.001	56467	60	9	2	1.2	-2	1022.3	1	1
614	137	0.02525	64024	67	6	2	1.2	-2	1022.3	1	0
615	139	0.001	56629	0	6	2	1.2	-2	1022.3	1	1
616	141	0.001	44789	19	5	2	1.2	-2	1022.3	1	1
617	144	0.001	57673	255	5	2	1.2	-2	1022.3	1	1
618	147	0.001	82548	77	7	2	1.2	-2	1022.3	1	1
619	148	0.0951	174601	60	12	2	1.2	-2	1022.3	1	0
620	149	0.001	81881	60	8	2	1.2	-2	1022.3	1	1
621	159	0.01244	9788	255	0	5	-5.6	0	1017.4	1	0
622	171	0.03124	131797	68	0	5	-5.6	0	1017.4	1	0
623	173	0.17675	90903	255	0	5	-5.6	0	1017.4	1	0
624	174	0.17882	90900	255	0	5	-5.6	0	1017.4	1	0
625	181	0.2361	148829	114	0	5	-5.6	0	1017.4	1	0
626	183	0.14972	132518	92	0	5	-5.6	0	1017.4	1	0
627	190	0.11894	137040	57	0	5	-5.6	0	1017.4	1	0
628	235	0.01124	9309	70	0	5	-5.6	0	1017.4	1	0
629	238	0.12396	45017	255	0	5	-5.6	0	1017.4	1	0
630	240	0.08649	111304	64	0	5	-5.6	0	1017.4	1	0
631	246	0.30333	202435	67	0	5	-5.6	0	1017.4	1	0
632	247	0.179901838	64560	65	0	5	-5.6	0	1017.4	1	0
633	248	0.03805	24643	82	0	5	-5.6	0	1017.4	1	0
634	253	0.076	65907	64	0	5	-5.6	0	1017.4	1	0
635	254	0.11291	254766	89	0	5	-5.6	0	1017.4	1	0
636	263	0.06935	87673	60	0	5	-5.6	0	1017.4	1	0
637	270	0.01239	29778	255	0	5	-5.6	0	1017.4	1	0
638	275	0.09539	70832	114	0	5	-5.6	0	1017.4	1	0
639	276	0.13845	70837	114	0	5	-5.6	0	1017.4	1	0
640	278	0.12179	148101	255	0	5	-5.6	0	1017.4	1	0
641	290	0.02575	51732	66	0	5	-5.6	0	1017.4	1	0
642	293	0.64345	408000	110	0	5.6	0	0	1021.1	1	0
643	312	0.00992	6625	255	0	5.6	0	0	1021.1	1	0
644	318	0.16903	105000	255	0	5.6	0	0	1021.1	1	0
645	335	0.40366	229000	110	0	5.6	0	0	1021.1	1	0
646	345	0.00284	7250	255	0	5.6	0	0	1021.1	1	0
647	356	0.00116	4336	255	0	5.6	0	0	1021.1	1	0
648	423	0.00196	969	255	0	5.6	0	0	1021.1	1	0
649	439	0.0565	62205	255	0	5.6	0	0	1021.1	1	0
650	492	0.11306	193800	255	0	5.6	0	0	1021.1	1	0
651	534	0.001	898	255	0	5.6	0	0	1021.1	1	1
652	560	0.33089	340000	110	0	5.6	0	0	1021.1	1	0
653	623	0.0155	49388	31	6	4.4	-7.8	0	1020.7	1	0
654	653	0.56072	420885	30	8	4.4	-7.8	0	1020.7	1	0
655	657	0.0208	109071	66	3	4	3	-2	967.2	1	0
656	658	0.0053	31075	76	2	4	3	-2	967.2	1	0
657	666	0.0021	12045	76	1	4	3	-2	967.2	1	0
658	667	0.002	15715	66	2	4	3	-2	967.2	1	0
659	673	0.01088	36307	76	2	4	3	-2	967.2	1	0
660	675	0.0534	3853	76	1	4	3	-2	967.2	1	0
661	677	0.0022	7072	19	2	4	3	-2	967.2	1	0
662	680	0.0022	9849	76	2	4	3	-2	967.2	1	0
663	683	0.0014	4650	76	2	4	3	-2	967.2	1	0
664	685	0.247	270034	76	5	4	3	-2	967.2	1	0
665	687	0.0119	36221	76	4	4	3	-2	967.2	1	0
666	693	0.0607	57436	76	3	4	3	-2	967.2	1	0
667	697	0.004777	18697	19	2	4	3	-2	967.2	1	0
668	698	0.0026	13939	76	1	4	3	-2	967.2	1	0
669	701	0.0277	128682	66	4	4	3	-2	967.2	1	0
670	708	0.025	102429	45	4	4	3	-2	967.2	1	0
671	710	0.0012	12088	19	4	4	3	-2	967.2	1	0
672	721	0.032	121471	66	3	4	3	-2	967.2	1	0
673	722	0.0027	31635	66	3	4	3	-2	967.2	1	0
674	729	0.0037	17190	19	2	4	3	-2	967.2	1	0
675	730	0.0209	126045	66	4	4	3	-2	967.2	1	0
676	732	0.0304	66187	76	1	4	3	-2	967.2	1	0
677	739	0.0216	137046	66	2	4	3	-2	967.2	1	0
678	742	0.0074	31829	76	2	4	3	-2	967.2	1	0
679	801	3.91978	484376	52	5	-3	-3.8	5	1014.1	1	0
680	827	0.031667	5839	255	1	20.6	20	0	1018.1	1	0
681	844	0.0169	6944	255	1	20.6	20	0	1018.1	1	0
682	848	0.001083	8552	255	1	20.6	20	0	1018.1	1	0
683	879	0.253	110235	255	0	8.3	1.7	0	1029.5	1	0
684	880	0.11276	157723	255	0	8.3	1.7	0	1029.5	1	0
685	881	0.179901838	344798	255	0	8.3	1.7	0	1029.5	1	0
686	882	0.02	39143	255	0	8.3	1.7	0	1029.5	1	0
687	884	0.03	38598	255	0	8.3	1.7	0	1029.5	1	0
688	886	0.164	69799	255	0	8.3	1.7	0	1029.5	1	0
689	887	0.039	69754	255	0	8.3	1.7	0	1029.5	1	0
690	889	0.072	126077	255	0	8.3	1.7	0	1029.5	1	0
691	890	0.366	202937	255	0	8.3	1.7	0	1029.5	1	0
692	892	0.179901838	481999	255	0	8.3	1.7	0	1029.5	1	0
693	893	0.042	47191	255	0	8.3	1.7	0	1029.5	1	0
694	894	0.062	101555	255	0	8.3	1.7	0	1029.5	1	0
695	895	0.033	55087	255	0	8.3	1.7	0	1029.5	1	0
696	896	0.132	245637	255	0	8.3	1.7	0	1029.5	1	0
697	903	0.538	275793	255	0	8.3	1.7	0	1029.5	1	0
698	905	0.029	39648	255	0	8.3	1.7	0	1029.5	1	0
699	914	0.341	229973	255	0	8.3	1.7	0	1029.5	1	0
700	919	0.017	31233	255	0	8.3	1.7	0	1029.5	1	0
701	922	0.095	147205	255	0	8.3	1.7	0	1029.5	1	0
702	924	0.157	252268	255	0	8.3	1.7	0	1029.5	1	0
703	925	0.013	54405	255	0	8.3	1.7	0	1029.5	1	0
704	926	0.017	26033	255	0	8.3	1.7	0	1029.5	1	0
705	928	0.308	179115	255	0	8.3	1.7	0	1029.5	1	0
706	929	0.297	199628	255	0	8.3	1.7	0	1029.5	1	0
707	931	0.151	216050	255	0	8.3	1.7	0	1029.5	1	0
708	935	0.021	16135	255	0	8.3	1.7	0	1029.5	1	0
709	936	0.0115	11350	255	0	8.3	1.7	0	1029.5	1	0
710	941	0.00264	8079	255	0	8.3	1.7	0	1029.5	1	0
711	942	0.037	57334	255	0	8.3	1.7	0	1029.5	1	0
712	945	0.181	332447	255	0	8.3	1.7	0	1029.5	1	0
713	948	0.008	20372	255	0	8.3	1.7	0	1029.5	1	0
714	950	0.031	16052	255	0	8.3	1.7	0	1029.5	1	0
715	952	0.183	218024	255	0	8.3	1.7	0	1029.5	1	0
716	961	0.32876	155882	255	0	8.3	1.7	0	1029.5	1	0
717	966	0.49	393530	255	0	8.3	1.7	0	1029.5	1	0
718	967	0.071	119262	255	0	8.3	1.7	0	1029.5	1	0
719	968	0.109	153999	255	0	8.3	1.7	0	1029.5	1	0
720	969	0.127	193723	255	0	8.3	1.7	0	1029.5	1	0
721	970	0.179901838	346056	255	0	8.3	1.7	0	1029.5	1	0
722	971	0.185	301307	255	0	8.3	1.7	0	1029.5	1	0
723	973	0.121	193960	255	0	8.3	1.7	0	1029.5	1	0
724	974	0.049	186572	255	0	8.3	1.7	0	1029.5	1	0
725	975	0.28	426472	255	0	8.3	1.7	0	1029.5	1	0
726	977	0.072	8837	255	0	8.3	1.7	0	1029.5	1	0
727	978	0.129	258491	255	0	8.3	1.7	0	1029.5	1	0
728	981	0.09028	167055	255	0	8.3	1.7	0	1029.5	1	0
729	988	0.033	24463	255	0	8.3	1.7	0	1029.5	1	0
730	990	0.05	82939	255	0	8.3	1.7	0	1029.5	1	0
731	992	0.019	51483	255	0	8.3	1.7	0	1029.5	1	0
732	994	0.001	108392	255	0	8.3	1.7	0	1029.5	1	1
733	996	0.114	77632	255	0	8.3	1.7	0	1029.5	1	0
734	1001	0.006	4482	255	1	-12.8	-17.8	0	1035	1	0
735	1007	0.02875	41933	255	2	-12.8	-17.8	0	1035	1	0
736	1068	0.057825	112956	255	0	0.8	-2.1	-2	1016.4	1	0
737	1073	0.097	194111	255	0	-6.7	-9.4	-1	1022	1	0
738	1074	0.035834	89858	255	0	-6.7	-9.4	-1	1022	1	0
739	1106	0.066	92099	255	0	-6.7	-9.4	-1	1022	1	0
740	1120	0.053169	70040	255	0	-6.7	-9.4	-1	1022	1	0
741	1128	0.070276	58703	255	0	-6.7	-9.4	-1	1022	1	0
742	1137	0.008	27452	255	0	-6.7	-9.4	-1	1022	1	0
743	1141	0.021	20986	255	0	-6.7	-9.4	-1	1022	1	0
744	1143	0.051	96612	255	0	-6.7	-9.4	-1	1022	1	0
745	1147	0.176006	234476	255	0	-6.7	-9.4	-1	1022	1	0
746	1172	0.135696	63847	255	0	-6.7	-9.4	-1	1022	1	0
747	1219	0.101	91316	255	0	-6.7	-9.4	-1	1022	1	0
748	1225	0.1824	122746	255	0	3.9	-3.3	0	1018.3	1	0
749	1226	0.0416	27995	255	0	3.9	-3.3	0	1018.3	1	0
750	1230	0.024	22524	255	0	3.9	-3.3	0	1018.3	1	0
751	1232	0.212	181328	255	0	3.9	-3.3	0	1018.3	1	0
752	1234	0.023901	46037	255	0	3.9	-3.3	0	1018.3	1	0
753	1238	0.0641	129707	255	0	3.9	-3.3	0	1018.3	1	0
754	1239	0.018	31300	255	0	3.9	-3.3	0	1018.3	1	0
755	1241	0.294121	194188	255	0	3.9	-3.3	0	1018.3	1	0
756	1242	0.013	23871	255	0	3.9	-3.3	0	1018.3	1	0
757	1245	0.022219	35354	255	0	3.9	-3.3	0	1018.3	1	0
758	1246	0.047	50327	255	0	3.9	-3.3	0	1018.3	1	0
759	1247	0.0864	69876	255	0	3.9	-3.3	0	1018.3	1	0
760	1249	0.293	159384	255	0	3.9	-3.3	0	1018.3	1	0
761	1251	0.227	104604	255	0	3.9	-3.3	0	1018.3	1	0
762	1252	0.431994	116249	255	0	3.9	-3.3	0	1018.3	1	0
763	1253	0.254125	134748	255	0	3.9	-3.3	0	1018.3	1	0
764	1255	0.034728	23702	255	0	3.9	-3.3	0	1018.3	1	0
765	1257	0.176629	61274	255	0	3.9	-3.3	0	1018.3	1	0
766	1258	0.934457	273234	255	0	3.9	-3.3	0	1018.3	1	1
767	1259	0.134	71088	255	0	3.9	-3.3	0	1018.3	1	0
768	1260	0.08521	86455	255	0	3.9	-3.3	0	1018.3	1	0
769	1261	0.135688	42942	255	0	3.9	-3.3	0	1018.3	1	0
770	1264	0.076375	33012	255	0	3.9	-3.3	0	1018.3	1	0
771	1266	0.03	13469	255	0	3.9	-3.3	0	1018.3	1	0
772	1267	0.178644	138977	255	0	3.9	-3.3	0	1018.3	1	0
773	1272	0.28809	247471	255	0	3.9	-3.3	0	1018.3	1	0
774	1275	0.152198	114166	255	0	3.9	-3.3	0	1018.3	1	0
775	1278	0.088924	79949	255	0	3.9	-3.3	0	1018.3	1	0
776	1279	0.072011	64743	255	0	3.9	-3.3	0	1018.3	1	0
777	1283	0.082622	76537	255	0	3.9	-3.3	0	1018.3	1	0
778	1284	1.47026	442438	255	0	3.9	-3.3	0	1018.3	1	0
779	1285	0.199	130067	255	0	3.9	-3.3	0	1018.3	1	0
780	1296	0.014102	8836	255	0	3.9	-3.3	0	1018.3	1	0
781	1297	0.034265	21469	255	0	3.9	-3.3	0	1018.3	1	0
782	1300	0.0503	25609	255	0	3.9	-3.3	0	1018.3	1	0
783	1302	0.098615	90411	255	0	3.9	-3.3	0	1018.3	1	0
784	1303	0.555093	200000	255	0	3.9	-3.3	0	1018.3	1	0
785	1304	0.28795	91363	255	0	3.9	-3.3	0	1018.3	1	0
786	1306	0.054	54172	255	0	3.9	-3.3	0	1018.3	1	0
787	1309	0.01769	58041	255	0	3.9	-3.3	0	1018.3	1	0
788	1310	0.01657	57274	255	0	3.9	-3.3	0	1018.3	1	0
789	1311	0.02549	66794	255	0	3.9	-3.3	0	1018.3	1	0
790	1315	0.03252	82789	255	0	3.9	-3.3	0	1018.3	1	0
791	1316	0.040438	49975	255	0	3.9	-3.3	0	1018.3	1	0
792	1318	0.077995	73488	255	0	3.9	-3.3	0	1018.3	1	0
793	1319	0.107995	287419	255	0	3.9	-3.3	0	1018.3	1	0
794	1323	0.167	87200	255	0	3.9	-3.3	0	1018.3	1	0
795	1353	0.003825	22201	255	0	-29.9	-36	-2	967.2	1	0
796	1	0.179901838	2720	104	0	21.1	20.6	0	1019	1	0
797	32	0.179901838	48392	105	0	21.1	20.6	0	1019	1	0
798	41	0.179901838	93860	68	0	21.1	20.6	0	1019	1	0
799	55	0.179901838	16726	111	0	21.1	20.6	0	1019	1	0
800	69	0.179901838	387638	100	0	21.1	20.6	0	1019	1	0
801	79	0.179901838	36240	110	0	21.1	20.6	0	1019	1	0
802	82	0.179901838	10743	74	0	21.1	20.6	0	1019	1	0
803	91	0.179901838	68094	103	0	21.1	20.6	0	1019	1	0
804	107	0.001	97532	105	10	2.3	1.8	-2	1022.7	1	1
805	108	0.001	81580	13	5	2.3	1.8	-2	1022.7	1	1
806	111	0.001	118338	9	7	2.3	1.8	-2	1022.7	1	1
807	112	0.001	32206	255	6	2.3	1.8	-2	1022.7	1	1
808	117	0.001	15489	104	4	2.3	1.8	-2	1022.7	1	1
809	118	0.2398	138316	60	8	2.3	1.8	-2	1022.7	1	0
810	119	0.001	91149	107	7	2.3	1.8	-2	1022.7	1	1
811	121	0.464	150318	6	9	2.3	1.8	-2	1022.7	1	0
812	136	0.001	56467	60	9	2.3	1.8	-2	1022.7	1	1
813	137	0.025	64024	67	6	2.3	1.8	-2	1022.7	1	0
814	139	0.001	56629	0	6	2.3	1.8	-2	1022.7	1	1
815	141	0.001	44789	19	5	2.3	1.8	-2	1022.7	1	1
816	144	0.001	57673	255	5	2.3	1.8	-2	1022.7	1	1
817	147	0.001	82548	77	7	2.3	1.8	-2	1022.7	1	1
818	148	0.0935	174601	60	12	2.3	1.8	-2	1022.7	1	0
819	149	0.001	81881	60	8	2.3	1.8	-2	1022.7	1	1
820	159	0.0124	9788	255	0	4.4	-5.6	0	1017.2	1	0
821	171	0.03158	131797	68	0	4.4	-5.6	0	1017.2	1	0
822	173	0.17859	90903	255	0	4.4	-5.6	0	1017.2	1	0
823	174	0.18033	90900	255	0	4.4	-5.6	0	1017.2	1	0
824	181	0.24647	148829	114	0	4.4	-5.6	0	1017.2	1	0
825	183	0.14686	132518	92	0	4.4	-5.6	0	1017.2	1	0
826	190	0.11976	137040	57	0	4.4	-5.6	0	1017.2	1	0
827	235	0.01128	9309	70	0	4.4	-5.6	0	1017.2	1	0
828	238	0.13076	45017	255	0	4.4	-5.6	0	1017.2	1	0
829	240	0.08869	111304	64	0	4.4	-5.6	0	1017.2	1	0
830	246	0.30276	202435	67	0	4.4	-5.6	0	1017.2	1	0
831	247	0.179901838	64560	65	0	4.4	-5.6	0	1017.2	1	0
832	248	0.04808	24643	82	0	4.4	-5.6	0	1017.2	1	0
833	253	0.07604	65907	64	0	4.4	-5.6	0	1017.2	1	0
834	254	0.11261	254766	89	0	4.4	-5.6	0	1017.2	1	0
835	263	0.06918	87673	60	0	4.4	-5.6	0	1017.2	1	0
836	270	0.01248	29778	255	0	4.4	-5.6	0	1017.2	1	0
837	275	0.09551	70832	114	0	4.4	-5.6	0	1017.2	1	0
838	276	0.13807	70837	114	0	4.4	-5.6	0	1017.2	1	0
839	278	0.12437	148101	255	0	4.4	-5.6	0	1017.2	1	0
840	290	0.02585	51732	66	0	4.4	-5.6	0	1017.2	1	0
841	293	0.6478	408000	110	0	5.6	-1.1	0	1020.7	1	0
842	312	0.00984	6625	255	0	5.6	-1.1	0	1020.7	1	0
843	318	0.16624	105000	255	0	5.6	-1.1	0	1020.7	1	0
844	335	0.39502	229000	110	0	5.6	-1.1	0	1020.7	1	0
845	345	0.00196	7250	255	0	5.6	-1.1	0	1020.7	1	0
846	356	0.00116	4336	255	0	5.6	-1.1	0	1020.7	1	0
847	423	0.00196	969	255	0	5.6	-1.1	0	1020.7	1	0
848	439	0.05726	62205	255	0	5.6	-1.1	0	1020.7	1	0
849	492	0.1131	193800	255	0	5.6	-1.1	0	1020.7	1	0
850	534	0.001	898	255	0	5.6	-1.1	0	1020.7	1	1
851	560	0.3335	340000	110	0	5.6	-1.1	0	1020.7	1	0
852	623	0.015	49388	31	6	5	-9.4	0	1020.6	1	0
853	653	0.560187	420885	30	8	5	-9.4	0	1020.6	1	0
854	657	0.021	109071	66	3	4	3	-2	967.2	1	0
855	658	0.0047	31075	76	2	4	3	-2	967.2	1	0
856	666	0.0018	12045	76	1	4	3	-2	967.2	1	0
857	667	0.0019	15715	66	2	4	3	-2	967.2	1	0
858	673	0.01171	36307	76	2	4	3	-2	967.2	1	0
859	675	0.0544	3853	76	1	4	3	-2	967.2	1	0
860	677	0.0022	7072	19	2	4	3	-2	967.2	1	0
861	680	0.0023	9849	76	2	4	3	-2	967.2	1	0
862	683	0.0014	4650	76	2	4	3	-2	967.2	1	0
863	685	0.2491	270034	76	5	4	3	-2	967.2	1	0
864	687	0.0125	36221	76	4	4	3	-2	967.2	1	0
865	693	0.06	57436	76	3	4	3	-2	967.2	1	0
866	697	0.004734	18697	19	2	4	3	-2	967.2	1	0
867	698	0.0027	13939	76	1	4	3	-2	967.2	1	0
868	701	0.0272	128682	66	4	4	3	-2	967.2	1	0
869	708	0.0255	102429	45	4	4	3	-2	967.2	1	0
870	710	0.0012	12088	19	4	4	3	-2	967.2	1	0
871	721	0.03	121471	66	3	4	3	-2	967.2	1	0
872	722	0.0026	31635	66	3	4	3	-2	967.2	1	0
873	729	0.0045	17190	19	2	4	3	-2	967.2	1	0
874	730	0.0205	126045	66	4	4	3	-2	967.2	1	0
875	732	0.0298	66187	76	1	4	3	-2	967.2	1	0
876	739	0.0223	137046	66	2	4	3	-2	967.2	1	0
877	742	0.0077	31829	76	2	4	3	-2	967.2	1	0
878	801	3.94534	484376	52	5	-3.3	-3.8	-2	1013.3	1	0
879	827	0.031667	5839	255	1	21.1	20.6	0	1019	1	0
880	844	0.01674	6944	255	1	21.1	20.6	0	1019	1	0
881	848	0.001083	8552	255	1	21.1	20.6	0	1019	1	0
882	879	0.255	110235	255	0	7.8	1.7	0	1029.6	1	0
883	880	0.111519	157723	255	0	7.8	1.7	0	1029.6	1	0
884	881	0.179901838	344798	255	0	7.8	1.7	0	1029.6	1	0
885	882	0.019	39143	255	0	7.8	1.7	0	1029.6	1	0
886	884	0.029	38598	255	0	7.8	1.7	0	1029.6	1	0
887	886	0.166	69799	255	0	7.8	1.7	0	1029.6	1	0
888	887	0.039	69754	255	0	7.8	1.7	0	1029.6	1	0
889	889	0.072	126077	255	0	7.8	1.7	0	1029.6	1	0
890	890	0.367	202937	255	0	7.8	1.7	0	1029.6	1	0
891	892	0.179901838	481999	255	0	7.8	1.7	0	1029.6	1	0
892	893	0.043	47191	255	0	7.8	1.7	0	1029.6	1	0
893	894	0.062	101555	255	0	7.8	1.7	0	1029.6	1	0
894	895	0.032	55087	255	0	7.8	1.7	0	1029.6	1	0
895	896	0.134	245637	255	0	7.8	1.7	0	1029.6	1	0
896	903	0.538	275793	255	0	7.8	1.7	0	1029.6	1	0
897	905	0.031	39648	255	0	7.8	1.7	0	1029.6	1	0
898	914	0.342	229973	255	0	7.8	1.7	0	1029.6	1	0
899	919	0.016	31233	255	0	7.8	1.7	0	1029.6	1	0
900	922	0.095	147205	255	0	7.8	1.7	0	1029.6	1	0
901	924	0.157	252268	255	0	7.8	1.7	0	1029.6	1	0
902	925	0.013	54405	255	0	7.8	1.7	0	1029.6	1	0
903	926	0.016	26033	255	0	7.8	1.7	0	1029.6	1	0
904	928	0.3	179115	255	0	7.8	1.7	0	1029.6	1	0
905	929	0.288	199628	255	0	7.8	1.7	0	1029.6	1	0
906	931	0.152	216050	255	0	7.8	1.7	0	1029.6	1	0
907	935	0.02	16135	255	0	7.8	1.7	0	1029.6	1	0
908	936	0.0115	11350	255	0	7.8	1.7	0	1029.6	1	0
909	941	0.00264	8079	255	0	7.8	1.7	0	1029.6	1	0
910	942	0.037	57334	255	0	7.8	1.7	0	1029.6	1	0
911	945	0.18	332447	255	0	7.8	1.7	0	1029.6	1	0
912	948	0.006	20372	255	0	7.8	1.7	0	1029.6	1	0
913	950	0.03	16052	255	0	7.8	1.7	0	1029.6	1	0
914	952	0.181	218024	255	0	7.8	1.7	0	1029.6	1	0
915	961	0.32876	155882	255	0	7.8	1.7	0	1029.6	1	0
916	966	0.491	393530	255	0	7.8	1.7	0	1029.6	1	0
917	967	0.071	119262	255	0	7.8	1.7	0	1029.6	1	0
918	968	0.109	153999	255	0	7.8	1.7	0	1029.6	1	0
919	969	0.121	193723	255	0	7.8	1.7	0	1029.6	1	0
920	970	0.179901838	346056	255	0	7.8	1.7	0	1029.6	1	0
921	971	0.183	301307	255	0	7.8	1.7	0	1029.6	1	0
922	973	0.12	193960	255	0	7.8	1.7	0	1029.6	1	0
923	974	0.05	186572	255	0	7.8	1.7	0	1029.6	1	0
924	975	0.29	426472	255	0	7.8	1.7	0	1029.6	1	0
925	977	0.075	8837	255	0	7.8	1.7	0	1029.6	1	0
926	978	0.13	258491	255	0	7.8	1.7	0	1029.6	1	0
927	981	0.08828	167055	255	0	7.8	1.7	0	1029.6	1	0
928	988	0.032	24463	255	0	7.8	1.7	0	1029.6	1	0
929	990	0.048	82939	255	0	7.8	1.7	0	1029.6	1	0
930	992	0.018	51483	255	0	7.8	1.7	0	1029.6	1	0
931	994	0.001	108392	255	0	7.8	1.7	0	1029.6	1	1
932	996	0.114	77632	255	0	7.8	1.7	0	1029.6	1	0
933	1001	0.006	4482	255	1	-14.4	-18.3	0	1035.3	1	0
934	1007	0.02875	41933	255	2	-14.4	-18.3	0	1035.3	1	0
935	1068	0.058282	112956	255	0	2.9	-1.6	-2	1016.2	1	0
936	1073	0.098	194111	255	0	-8.3	-11.7	0	1021.9	1	0
937	1074	0.035495	89858	255	0	-8.3	-11.7	0	1021.9	1	0
938	1106	0.063	92099	255	0	-8.3	-11.7	0	1021.9	1	0
939	1120	0.052403	70040	255	0	-8.3	-11.7	0	1021.9	1	0
940	1128	0.070277	58703	255	0	-8.3	-11.7	0	1021.9	1	0
941	1137	0.01	27452	255	0	-8.3	-11.7	0	1021.9	1	0
942	1141	0.022	20986	255	0	-8.3	-11.7	0	1021.9	1	0
943	1143	0.051	96612	255	0	-8.3	-11.7	0	1021.9	1	0
944	1147	0.126716	234476	255	0	-8.3	-11.7	0	1021.9	1	0
945	1172	0.135312	63847	255	0	-8.3	-11.7	0	1021.9	1	0
946	1219	0.1	91316	255	0	-8.3	-11.7	0	1021.9	1	0
947	1225	0.185667	122746	255	0	3.3	-3.3	0	1018.2	1	0
948	1226	0.042346	27995	255	0	3.3	-3.3	0	1018.2	1	0
949	1230	0.024	22524	255	0	3.3	-3.3	0	1018.2	1	0
950	1232	0.199	181328	255	0	3.3	-3.3	0	1018.2	1	0
951	1234	0.023489	46037	255	0	3.3	-3.3	0	1018.2	1	0
952	1238	0.0661	129707	255	0	3.3	-3.3	0	1018.2	1	0
953	1239	0.018	31300	255	0	3.3	-3.3	0	1018.2	1	0
954	1241	0.294102	194188	255	0	3.3	-3.3	0	1018.2	1	0
955	1242	0.014	23871	255	0	3.3	-3.3	0	1018.2	1	0
956	1245	0.021812	35354	255	0	3.3	-3.3	0	1018.2	1	0
957	1246	0.046	50327	255	0	3.3	-3.3	0	1018.2	1	0
958	1247	0.09	69876	255	0	3.3	-3.3	0	1018.2	1	0
959	1249	0.31	159384	255	0	3.3	-3.3	0	1018.2	1	0
960	1251	0.24	104604	255	0	3.3	-3.3	0	1018.2	1	0
961	1252	0.423996	116249	255	0	3.3	-3.3	0	1018.2	1	0
962	1253	0.242688	134748	255	0	3.3	-3.3	0	1018.2	1	0
963	1255	0.03407	23702	255	0	3.3	-3.3	0	1018.2	1	0
964	1257	0.179217	61274	255	0	3.3	-3.3	0	1018.2	1	0
965	1258	0.934457	273234	255	0	3.3	-3.3	0	1018.2	1	1
966	1259	0.133	71088	255	0	3.3	-3.3	0	1018.2	1	0
967	1260	0.08688	86455	255	0	3.3	-3.3	0	1018.2	1	0
968	1261	0.149375	42942	255	0	3.3	-3.3	0	1018.2	1	0
969	1264	0.073375	33012	255	0	3.3	-3.3	0	1018.2	1	0
970	1266	0.031	13469	255	0	3.3	-3.3	0	1018.2	1	0
971	1267	0.139632	138977	255	0	3.3	-3.3	0	1018.2	1	0
972	1272	0.291795	247471	255	0	3.3	-3.3	0	1018.2	1	0
973	1275	0.145403	114166	255	0	3.3	-3.3	0	1018.2	1	0
974	1278	0.110419	79949	255	0	3.3	-3.3	0	1018.2	1	0
975	1279	0.089417	64743	255	0	3.3	-3.3	0	1018.2	1	0
976	1283	0.067448	76537	255	0	3.3	-3.3	0	1018.2	1	0
977	1284	1.43991	442438	255	0	3.3	-3.3	0	1018.2	1	0
978	1285	0.177	130067	255	0	3.3	-3.3	0	1018.2	1	0
979	1296	0.014591	8836	255	0	3.3	-3.3	0	1018.2	1	0
980	1297	0.035453	21469	255	0	3.3	-3.3	0	1018.2	1	0
981	1300	0.051066	25609	255	0	3.3	-3.3	0	1018.2	1	0
982	1302	0.108132	90411	255	0	3.3	-3.3	0	1018.2	1	0
983	1303	0.570804	200000	255	0	3.3	-3.3	0	1018.2	1	0
984	1304	0.305913	91363	255	0	3.3	-3.3	0	1018.2	1	0
985	1306	0.054	54172	255	0	3.3	-3.3	0	1018.2	1	0
986	1309	0.01793	58041	255	0	3.3	-3.3	0	1018.2	1	0
987	1310	0.01494	57274	255	0	3.3	-3.3	0	1018.2	1	0
988	1311	0.02691	66794	255	0	3.3	-3.3	0	1018.2	1	0
989	1315	0.03252	82789	255	0	3.3	-3.3	0	1018.2	1	0
990	1316	0.043094	49975	255	0	3.3	-3.3	0	1018.2	1	0
991	1318	0.062996	73488	255	0	3.3	-3.3	0	1018.2	1	0
992	1319	0.095995	287419	255	0	3.3	-3.3	0	1018.2	1	0
993	1323	0.138	87200	255	0	3.3	-3.3	0	1018.2	1	0
994	1353	0.004	22201	255	0	-29.9	-36	-2	967.2	1	0
995	1	0.179901838	2720	104	0	21.1	20.6	-1	1018.4	1	0
996	32	0.179901838	48392	105	0	21.1	20.6	-1	1018.4	1	0
997	41	0.179901838	93860	68	0	21.1	20.6	-1	1018.4	1	0
998	55	0.179901838	16726	111	0	21.1	20.6	-1	1018.4	1	0
999	69	0.179901838	387638	100	0	21.1	20.6	-1	1018.4	1	0
1000	79	0.179901838	36240	110	0	21.1	20.6	-1	1018.4	1	0
1001	82	0.179901838	10743	74	0	21.1	20.6	-1	1018.4	1	0
1002	91	0.179901838	68094	103	0	21.1	20.6	-1	1018.4	1	0
1003	107	0.001	97532	105	10	2.4	2	-2	1023	1	1
1004	108	0.001	81580	13	5	2.4	2	-2	1023	1	1
1005	111	0.001	118338	9	7	2.4	2	-2	1023	1	1
1006	112	0.001	32206	255	6	2.4	2	-2	1023	1	1
1007	117	0.001	15489	104	4	2.4	2	-2	1023	1	1
1008	118	0.2376	138316	60	8	2.4	2	-2	1023	1	0
1009	119	0.001	91149	107	7	2.4	2	-2	1023	1	1
1010	121	0.4645	150318	6	9	2.4	2	-2	1023	1	0
1011	136	0.001	56467	60	9	2.4	2	-2	1023	1	1
1012	137	0.02525	64024	67	6	2.4	2	-2	1023	1	0
1013	139	0.001	56629	0	6	2.4	2	-2	1023	1	1
1014	141	0.001	44789	19	5	2.4	2	-2	1023	1	1
1015	144	0.001	57673	255	5	2.4	2	-2	1023	1	1
1016	147	0.001	82548	77	7	2.4	2	-2	1023	1	1
1017	148	0.093	174601	60	12	2.4	2	-2	1023	1	0
1018	149	0.001	81881	60	8	2.4	2	-2	1023	1	1
1019	159	0.01252	9788	255	0	4.4	-5	0	1017.4	1	0
1020	171	0.03028	131797	68	0	4.4	-5	0	1017.4	1	0
1021	173	0.18026	90903	255	0	4.4	-5	0	1017.4	1	0
1022	174	0.17975	90900	255	0	4.4	-5	0	1017.4	1	0
1023	181	0.24441	148829	114	0	4.4	-5	0	1017.4	1	0
1024	183	0.14766	132518	92	0	4.4	-5	0	1017.4	1	0
1025	190	0.1196	137040	57	0	4.4	-5	0	1017.4	1	0
1026	235	0.01109	9309	70	0	4.4	-5	0	1017.4	1	0
1027	238	0.13141	45017	255	0	4.4	-5	0	1017.4	1	0
1028	240	0.09274	111304	64	0	4.4	-5	0	1017.4	1	0
1029	246	0.30538	202435	67	0	4.4	-5	0	1017.4	1	0
1030	247	0.179901838	64560	65	0	4.4	-5	0	1017.4	1	0
1031	248	0.0679	24643	82	0	4.4	-5	0	1017.4	1	0
1032	253	0.07797	65907	64	0	4.4	-5	0	1017.4	1	0
1033	254	0.12977	254766	89	0	4.4	-5	0	1017.4	1	0
1034	263	0.06911	87673	60	0	4.4	-5	0	1017.4	1	0
1035	270	0.01251	29778	255	0	4.4	-5	0	1017.4	1	0
1036	275	0.09772	70832	114	0	4.4	-5	0	1017.4	1	0
1037	276	0.13832	70837	114	0	4.4	-5	0	1017.4	1	0
1038	278	0.13461	148101	255	0	4.4	-5	0	1017.4	1	0
1039	290	0.04181	51732	66	0	4.4	-5	0	1017.4	1	0
1040	293	0.63343	408000	110	0	5.6	-1.1	0	1020.5	1	0
1041	312	0.00988	6625	255	0	5.6	-1.1	0	1020.5	1	0
1042	318	0.16755	105000	255	0	5.6	-1.1	0	1020.5	1	0
1043	335	0.53487	229000	110	0	5.6	-1.1	0	1020.5	1	0
1044	345	0.0016	7250	255	0	5.6	-1.1	0	1020.5	1	0
1045	356	0.00116	4336	255	0	5.6	-1.1	0	1020.5	1	0
1046	423	0.00196	969	255	0	5.6	-1.1	0	1020.5	1	0
1047	439	0.05646	62205	255	0	5.6	-1.1	0	1020.5	1	0
1048	492	0.11264	193800	255	0	5.6	-1.1	0	1020.5	1	0
1049	534	0.001	898	255	0	5.6	-1.1	0	1020.5	1	1
1050	560	0.3257	340000	110	0	5.6	-1.1	0	1020.5	1	1
1051	623	0.015	49388	31	6	2.8	-6.1	0	1020.5	1	0
1052	653	0.555888	420885	30	8	2.8	-6.1	0	1020.5	1	0
1053	657	0.0223	109071	66	3	5	4	-2	967.2	1	0
1054	658	0.0042	31075	76	2	5	4	-2	967.2	1	0
1055	666	0.0026	12045	76	1	5	4	-2	967.2	1	0
1056	667	0.0019	15715	66	2	5	4	-2	967.2	1	0
1057	673	0.01403	36307	76	2	5	4	-2	967.2	1	0
1058	675	0.0548	3853	76	1	5	4	-2	967.2	1	0
1059	677	0.0021	7072	19	2	5	4	-2	967.2	1	0
1060	680	0.0024	9849	76	2	5	4	-2	967.2	1	0
1061	683	0.0014	4650	76	2	5	4	-2	967.2	1	0
1062	685	0.2585	270034	76	5	5	4	-2	967.2	1	0
1063	687	0.0313	36221	76	4	5	4	-2	967.2	1	0
1064	693	0.0595	57436	76	3	5	4	-2	967.2	1	0
1065	697	0.004724	18697	19	2	5	4	-2	967.2	1	0
1066	698	0.0026	13939	76	1	5	4	-2	967.2	1	0
1067	701	0.0271	128682	66	4	5	4	-2	967.2	1	0
1068	708	0.0261	102429	45	4	5	4	-2	967.2	1	0
1069	710	0.0013	12088	19	4	5	4	-2	967.2	1	0
1070	721	0.0353	121471	66	3	5	4	-2	967.2	1	0
1071	722	0.0041	31635	66	3	5	4	-2	967.2	1	0
1072	729	0.0038	17190	19	2	5	4	-2	967.2	1	0
1073	730	0.0218	126045	66	4	5	4	-2	967.2	1	0
1074	732	0.0284	66187	76	1	5	4	-2	967.2	1	0
1075	739	0.0225	137046	66	2	5	4	-2	967.2	1	0
1076	742	0.0078	31829	76	2	5	4	-2	967.2	1	0
1077	801	4.08404	484376	52	5	-3.2	-3.6	5	1012.9	1	0
1078	827	0.031667	5839	255	1	21.1	20.6	-1	1018.4	1	0
1079	844	0.01777	6944	255	1	21.1	20.6	-1	1018.4	1	0
1080	848	0.001083	8552	255	1	21.1	20.6	-1	1018.4	1	0
1081	879	0.256	110235	255	0	7.2	1.7	-1	1030.8	1	0
1082	880	0.11052	157723	255	0	7.2	1.7	-1	1030.8	1	0
1083	881	0.179901838	344798	255	0	7.2	1.7	-1	1030.8	1	0
1084	882	0.02	39143	255	0	7.2	1.7	-1	1030.8	1	0
1085	884	0.029	38598	255	0	7.2	1.7	-1	1030.8	1	0
1086	886	0.166	69799	255	0	7.2	1.7	-1	1030.8	1	0
1087	887	0.039	69754	255	0	7.2	1.7	-1	1030.8	1	0
1088	889	0.073	126077	255	0	7.2	1.7	-1	1030.8	1	0
1089	890	0.365	202937	255	0	7.2	1.7	-1	1030.8	1	0
1090	892	0.179901838	481999	255	0	7.2	1.7	-1	1030.8	1	0
1091	893	0.043	47191	255	0	7.2	1.7	-1	1030.8	1	0
1092	894	0.061	101555	255	0	7.2	1.7	-1	1030.8	1	0
1093	895	0.033	55087	255	0	7.2	1.7	-1	1030.8	1	0
1094	896	0.134	245637	255	0	7.2	1.7	-1	1030.8	1	0
1095	903	0.538	275793	255	0	7.2	1.7	-1	1030.8	1	0
1096	905	0.029	39648	255	0	7.2	1.7	-1	1030.8	1	0
1097	914	0.342	229973	255	0	7.2	1.7	-1	1030.8	1	0
1098	919	0.018	31233	255	0	7.2	1.7	-1	1030.8	1	0
1099	922	0.094	147205	255	0	7.2	1.7	-1	1030.8	1	0
1100	924	0.15776	252268	255	0	7.2	1.7	-1	1030.8	1	0
1101	925	0.013	54405	255	0	7.2	1.7	-1	1030.8	1	0
1102	926	0.016	26033	255	0	7.2	1.7	-1	1030.8	1	0
1103	928	0.308	179115	255	0	7.2	1.7	-1	1030.8	1	0
1104	929	0.293	199628	255	0	7.2	1.7	-1	1030.8	1	0
1105	931	0.153	216050	255	0	7.2	1.7	-1	1030.8	1	0
1106	935	0.021	16135	255	0	7.2	1.7	-1	1030.8	1	0
1107	936	0.011	11350	255	0	7.2	1.7	-1	1030.8	1	0
1108	941	0.00264	8079	255	0	7.2	1.7	-1	1030.8	1	0
1109	942	0.037	57334	255	0	7.2	1.7	-1	1030.8	1	0
1110	945	0.182	332447	255	0	7.2	1.7	-1	1030.8	1	0
1111	948	0.008	20372	255	0	7.2	1.7	-1	1030.8	1	0
1112	950	0.031	16052	255	0	7.2	1.7	-1	1030.8	1	0
1113	952	0.179	218024	255	0	7.2	1.7	-1	1030.8	1	0
1114	961	0.32976	155882	255	0	7.2	1.7	-1	1030.8	1	0
1115	966	0.489	393530	255	0	7.2	1.7	-1	1030.8	1	0
1116	967	0.07	119262	255	0	7.2	1.7	-1	1030.8	1	0
1117	968	0.107	153999	255	0	7.2	1.7	-1	1030.8	1	0
1118	969	0.121	193723	255	0	7.2	1.7	-1	1030.8	1	0
1119	970	0.179901838	346056	255	0	7.2	1.7	-1	1030.8	1	0
1120	971	0.183	301307	255	0	7.2	1.7	-1	1030.8	1	0
1121	973	0.121	193960	255	0	7.2	1.7	-1	1030.8	1	0
1122	974	0.049	186572	255	0	7.2	1.7	-1	1030.8	1	0
1123	975	0.482	426472	255	0	7.2	1.7	-1	1030.8	1	0
1124	977	0.074	8837	255	0	7.2	1.7	-1	1030.8	1	0
1125	978	0.13	258491	255	0	7.2	1.7	-1	1030.8	1	0
1126	981	0.08904	167055	255	0	7.2	1.7	-1	1030.8	1	0
1127	988	0.032	24463	255	0	7.2	1.7	-1	1030.8	1	0
1128	990	0.051	82939	255	0	7.2	1.7	-1	1030.8	1	0
1129	992	0.018	51483	255	0	7.2	1.7	-1	1030.8	1	0
1130	994	0.001	108392	255	0	7.2	1.7	-1	1030.8	1	1
1131	996	0.115	77632	255	0	7.2	1.7	-1	1030.8	1	0
1132	1001	0.007	4482	255	1	-13.3	-18.3	0	1035.1	1	0
1133	1007	0.02875	41933	255	2	-13.3	-18.3	0	1035.1	1	0
1134	1068	0.057815	112956	255	0	3	-1.1	-2	1015.7	1	0
1135	1073	0.097	194111	255	0	-8.3	-11.7	0	1021.3	1	0
1136	1074	0.035477	89858	255	0	-8.3	-11.7	0	1021.3	1	0
1137	1106	0.064	92099	255	0	-8.3	-11.7	0	1021.3	1	0
1138	1120	0.051832	70040	255	0	-8.3	-11.7	0	1021.3	1	0
1139	1128	0.070703	58703	255	0	-8.3	-11.7	0	1021.3	1	0
1140	1137	0.009	27452	255	0	-8.3	-11.7	0	1021.3	1	0
1141	1141	0.022	20986	255	0	-8.3	-11.7	0	1021.3	1	0
1142	1143	0.054	96612	255	0	-8.3	-11.7	0	1021.3	1	0
1143	1147	0.204018	234476	255	0	-8.3	-11.7	0	1021.3	1	0
1144	1172	0.136798	63847	255	0	-8.3	-11.7	0	1021.3	1	0
1145	1219	0.112	91316	255	0	-8.3	-11.7	0	1021.3	1	0
1146	1225	0.185657	122746	255	0	3.3	-3.3	0	1018	1	0
1147	1226	0.042343	27995	255	0	3.3	-3.3	0	1018	1	0
1148	1230	0.024	22524	255	0	3.3	-3.3	0	1018	1	0
1149	1232	0.204	181328	255	0	3.3	-3.3	0	1018	1	0
1150	1234	0.021017	46037	255	0	3.3	-3.3	0	1018	1	0
1151	1238	0.0679	129707	255	0	3.3	-3.3	0	1018	1	0
1152	1239	0.018	31300	255	0	3.3	-3.3	0	1018	1	0
1153	1241	0.29409	194188	255	0	3.3	-3.3	0	1018	1	0
1154	1242	0.013	23871	255	0	3.3	-3.3	0	1018	1	0
1155	1245	0.022188	35354	255	0	3.3	-3.3	0	1018	1	0
1156	1246	0.038	50327	255	0	3.3	-3.3	0	1018	1	0
1157	1247	0.09	69876	255	0	3.3	-3.3	0	1018	1	0
1158	1249	0.284	159384	255	0	3.3	-3.3	0	1018	1	0
1159	1251	0.233	104604	255	0	3.3	-3.3	0	1018	1	0
1160	1252	0.421998	116249	255	0	3.3	-3.3	0	1018	1	0
1161	1253	0.255359	134748	255	0	3.3	-3.3	0	1018	1	0
1162	1255	0.04065	23702	255	0	3.3	-3.3	0	1018	1	0
1163	1257	0.17407	61274	255	0	3.3	-3.3	0	1018	1	0
1164	1258	0.934457	273234	255	0	3.3	-3.3	0	1018	1	1
1165	1259	0.133	71088	255	0	3.3	-3.3	0	1018	1	0
1166	1260	0.07293	86455	255	0	3.3	-3.3	0	1018	1	0
1167	1261	0.147188	42942	255	0	3.3	-3.3	0	1018	1	0
1168	1264	0.081	33012	255	0	3.3	-3.3	0	1018	1	0
1169	1266	0.026	13469	255	0	3.3	-3.3	0	1018	1	0
1170	1267	0.134397	138977	255	0	3.3	-3.3	0	1018	1	0
1171	1272	0.141729	247471	255	0	3.3	-3.3	0	1018	1	0
1172	1275	0.122302	114166	255	0	3.3	-3.3	0	1018	1	0
1173	1278	0.082446	79949	255	0	3.3	-3.3	0	1018	1	0
1174	1279	0.066765	64743	255	0	3.3	-3.3	0	1018	1	0
1175	1283	0.069779	76537	255	0	3.3	-3.3	0	1018	1	0
1176	1284	1.47858	442438	255	0	3.3	-3.3	0	1018	1	0
1177	1285	0.172	130067	255	0	3.3	-3.3	0	1018	1	0
1178	1296	0.014666	8836	255	0	3.3	-3.3	0	1018	1	0
1179	1297	0.035636	21469	255	0	3.3	-3.3	0	1018	1	0
1180	1300	0.046529	25609	255	0	3.3	-3.3	0	1018	1	0
1181	1302	0.11623	90411	255	0	3.3	-3.3	0	1018	1	0
1182	1303	0.540284	200000	255	0	3.3	-3.3	0	1018	1	0
1183	1304	0.269986	91363	255	0	3.3	-3.3	0	1018	1	0
1184	1306	0.055	54172	255	0	3.3	-3.3	0	1018	1	0
1185	1309	0.01751	58041	255	0	3.3	-3.3	0	1018	1	0
1186	1310	0.01473	57274	255	0	3.3	-3.3	0	1018	1	0
1187	1311	0.0265	66794	255	0	3.3	-3.3	0	1018	1	0
1188	1315	0.03228	82789	255	0	3.3	-3.3	0	1018	1	0
1189	1316	0.040625	49975	255	0	3.3	-3.3	0	1018	1	0
1190	1318	0.061996	73488	255	0	3.3	-3.3	0	1018	1	0
1191	1319	0.095995	287419	255	0	3.3	-3.3	0	1018	1	0
1192	1323	0.123	87200	255	0	3.3	-3.3	0	1018	1	0
1193	1353	0.003775	22201	255	0	-29.9	-36	-2	967.2	1	0
1194	1	0.179901838	2720	104	0	20.6	20	0	1018.9	1	0
1195	32	0.179901838	48392	105	0	20.6	20	0	1018.9	1	0
1196	41	0.179901838	93860	68	0	20.6	20	0	1018.9	1	0
1197	55	0.179901838	16726	111	0	20.6	20	0	1018.9	1	0
1198	69	0.179901838	387638	100	0	20.6	20	0	1018.9	1	0
1199	79	0.179901838	36240	110	0	20.6	20	0	1018.9	1	0
1200	82	0.179901838	10743	74	0	20.6	20	0	1018.9	1	0
1201	91	0.179901838	68094	103	0	20.6	20	0	1018.9	1	0
1202	107	0.001	97532	105	10	2.3	1.8	-2	1023	1	1
1203	108	0.001	81580	13	5	2.3	1.8	-2	1023	1	1
1204	111	0.001	118338	9	7	2.3	1.8	-2	1023	1	1
1205	112	0.001	32206	255	6	2.3	1.8	-2	1023	1	1
1206	117	0.001	15489	104	4	2.3	1.8	-2	1023	1	1
1207	118	0.2472	138316	60	8	2.3	1.8	-2	1023	1	0
1208	119	0.001	91149	107	7	2.3	1.8	-2	1023	1	1
1209	121	0.485	150318	6	9	2.3	1.8	-2	1023	1	0
1210	136	0.001	56467	60	9	2.3	1.8	-2	1023	1	1
1211	137	0.02525	64024	67	6	2.3	1.8	-2	1023	1	0
1212	139	0.001	56629	0	6	2.3	1.8	-2	1023	1	1
1213	141	0.001	44789	19	5	2.3	1.8	-2	1023	1	1
1214	144	0.001	57673	255	5	2.3	1.8	-2	1023	1	1
1215	147	0.001	82548	77	7	2.3	1.8	-2	1023	1	1
1216	148	0.0912	174601	60	12	2.3	1.8	-2	1023	1	0
1217	149	0.001	81881	60	8	2.3	1.8	-2	1023	1	1
1218	159	0.01287	9788	255	0	2.8	-5	0	1018	1	0
1219	171	0.03371	131797	68	0	2.8	-5	0	1018	1	0
1220	173	0.1814	90903	255	0	2.8	-5	0	1018	1	0
1221	174	0.18046	90900	255	0	2.8	-5	0	1018	1	0
1222	181	0.24894	148829	114	0	2.8	-5	0	1018	1	0
1223	183	0.14811	132518	92	0	2.8	-5	0	1018	1	0
1224	190	0.11935	137040	57	0	2.8	-5	0	1018	1	0
1225	235	0.01114	9309	70	0	2.8	-5	0	1018	1	0
1226	238	0.13099	45017	255	0	2.8	-5	0	1018	1	0
1227	240	0.09123	111304	64	0	2.8	-5	0	1018	1	0
1228	246	0.30296	202435	67	0	2.8	-5	0	1018	1	0
1229	247	0.179901838	64560	65	0	2.8	-5	0	1018	1	0
1230	248	0.11305	24643	82	0	2.8	-5	0	1018	1	0
1231	253	0.07802	65907	64	0	2.8	-5	0	1018	1	0
1232	254	0.12632	254766	89	0	2.8	-5	0	1018	1	0
1233	263	0.06896	87673	60	0	2.8	-5	0	1018	1	0
1234	270	0.01261	29778	255	0	2.8	-5	0	1018	1	0
1235	275	0.09836	70832	114	0	2.8	-5	0	1018	1	0
1236	276	0.13928	70837	114	0	2.8	-5	0	1018	1	0
1237	278	0.16147	148101	255	0	2.8	-5	0	1018	1	0
1238	290	0.05059	51732	66	0	2.8	-5	0	1018	1	0
1239	293	0.68294	408000	110	0	5.6	-1.7	0	1020.7	1	0
1240	312	0.00996	6625	255	0	5.6	-1.7	0	1020.7	1	0
1241	318	0.16982	105000	255	0	5.6	-1.7	0	1020.7	1	0
1242	335	0.5725	229000	110	0	5.6	-1.7	0	1020.7	1	0
1243	345	0.0016	7250	255	0	5.6	-1.7	0	1020.7	1	0
1244	356	0.00116	4336	255	0	5.6	-1.7	0	1020.7	1	0
1245	423	0.00184	969	255	0	5.6	-1.7	0	1020.7	1	0
1246	439	0.05615	62205	255	0	5.6	-1.7	0	1020.7	1	0
1247	492	0.11262	193800	255	0	5.6	-1.7	0	1020.7	1	0
1248	534	0.001	898	255	0	5.6	-1.7	0	1020.7	1	1
1249	560	0.38677	340000	110	0	5.6	-1.7	0	1020.7	1	1
1250	623	0.015	49388	31	6	2.8	-6.7	0	1020.7	1	0
1251	653	0.573667	420885	30	8	2.8	-6.7	0	1020.7	1	0
1252	657	0.0245	109071	66	3	5	4	-2	967.2	1	0
1253	658	0.0037	31075	76	2	5	4	-2	967.2	1	0
1254	666	0.0028	12045	76	1	5	4	-2	967.2	1	0
1255	667	0.002	15715	66	2	5	4	-2	967.2	1	0
1256	673	0.01705	36307	76	2	5	4	-2	967.2	1	0
1257	675	0.0562	3853	76	1	5	4	-2	967.2	1	0
1258	677	0.0022	7072	19	2	5	4	-2	967.2	1	0
1259	680	0.0024	9849	76	2	5	4	-2	967.2	1	0
1260	683	0.0017	4650	76	2	5	4	-2	967.2	1	0
1261	685	0.2711	270034	76	5	5	4	-2	967.2	1	0
1262	687	0.0744	36221	76	4	5	4	-2	967.2	1	0
1263	693	0.0706	57436	76	3	5	4	-2	967.2	1	0
1264	697	0.005339	18697	19	2	5	4	-2	967.2	1	0
1265	698	0.0029	13939	76	1	5	4	-2	967.2	1	0
1266	701	0.0304	128682	66	4	5	4	-2	967.2	1	0
1267	708	0.0286	102429	45	4	5	4	-2	967.2	1	0
1268	710	0.0012	12088	19	4	5	4	-2	967.2	1	0
1269	721	0.0396	121471	66	3	5	4	-2	967.2	1	0
1270	722	0.0036	31635	66	3	5	4	-2	967.2	1	0
1271	729	0.0044	17190	19	2	5	4	-2	967.2	1	0
1272	730	0.0211	126045	66	4	5	4	-2	967.2	1	0
1273	732	0.0294	66187	76	1	5	4	-2	967.2	1	0
1274	739	0.0215	137046	66	2	5	4	-2	967.2	1	0
1275	742	0.0077	31829	76	2	5	4	-2	967.2	1	0
1276	801	4.73878	484376	52	5	-3.1	-3.6	-2	1012.1	1	0
1277	827	0.031667	5839	255	1	20.6	20	0	1018.9	1	0
1278	844	0.01648	6944	255	1	20.6	20	0	1018.9	1	0
1279	848	0.001083	8552	255	1	20.6	20	0	1018.9	1	0
1280	879	0.257	110235	255	0	6.7	1.1	-1	1030.5	1	0
1281	880	0.111519	157723	255	0	6.7	1.1	-1	1030.5	1	0
1282	881	0.179901838	344798	255	0	6.7	1.1	-1	1030.5	1	0
1283	882	0.02	39143	255	0	6.7	1.1	-1	1030.5	1	0
1284	884	0.03	38598	255	0	6.7	1.1	-1	1030.5	1	0
1285	886	0.17	69799	255	0	6.7	1.1	-1	1030.5	1	0
1286	887	0.038	69754	255	0	6.7	1.1	-1	1030.5	1	0
1287	889	0.075	126077	255	0	6.7	1.1	-1	1030.5	1	0
1288	890	0.369	202937	255	0	6.7	1.1	-1	1030.5	1	0
1289	892	0.179901838	481999	255	0	6.7	1.1	-1	1030.5	1	0
1290	893	0.043	47191	255	0	6.7	1.1	-1	1030.5	1	0
1291	894	0.062	101555	255	0	6.7	1.1	-1	1030.5	1	0
1292	895	0.001	55087	255	0	6.7	1.1	-1	1030.5	1	1
1293	896	0.133	245637	255	0	6.7	1.1	-1	1030.5	1	0
1294	903	0.538	275793	255	0	6.7	1.1	-1	1030.5	1	0
1295	905	0.029	39648	255	0	6.7	1.1	-1	1030.5	1	0
1296	914	0.342	229973	255	0	6.7	1.1	-1	1030.5	1	0
1297	919	0.016	31233	255	0	6.7	1.1	-1	1030.5	1	0
1298	922	0.095	147205	255	0	6.7	1.1	-1	1030.5	1	0
1299	924	0.157	252268	255	0	6.7	1.1	-1	1030.5	1	0
1300	925	0.012	54405	255	0	6.7	1.1	-1	1030.5	1	0
1301	926	0.017	26033	255	0	6.7	1.1	-1	1030.5	1	0
1302	928	0.308	179115	255	0	6.7	1.1	-1	1030.5	1	0
1303	929	0.294	199628	255	0	6.7	1.1	-1	1030.5	1	0
1304	931	0.155	216050	255	0	6.7	1.1	-1	1030.5	1	0
1305	935	0.02	16135	255	0	6.7	1.1	-1	1030.5	1	0
1306	936	0.011	11350	255	0	6.7	1.1	-1	1030.5	1	0
1307	941	0.00264	8079	255	0	6.7	1.1	-1	1030.5	1	0
1308	942	0.038	57334	255	0	6.7	1.1	-1	1030.5	1	0
1309	945	0.18	332447	255	0	6.7	1.1	-1	1030.5	1	0
1310	948	0.008	20372	255	0	6.7	1.1	-1	1030.5	1	0
1311	950	0.03	16052	255	0	6.7	1.1	-1	1030.5	1	0
1312	952	0.179	218024	255	0	6.7	1.1	-1	1030.5	1	0
1313	961	0.33276	155882	255	0	6.7	1.1	-1	1030.5	1	0
1314	966	0.488	393530	255	0	6.7	1.1	-1	1030.5	1	0
1315	967	0.07	119262	255	0	6.7	1.1	-1	1030.5	1	0
1316	968	0.107	153999	255	0	6.7	1.1	-1	1030.5	1	0
1317	969	0.126	193723	255	0	6.7	1.1	-1	1030.5	1	0
1318	970	0.179901838	346056	255	0	6.7	1.1	-1	1030.5	1	0
1319	971	0.185	301307	255	0	6.7	1.1	-1	1030.5	1	0
1320	973	0.12	193960	255	0	6.7	1.1	-1	1030.5	1	0
1321	974	0.049	186572	255	0	6.7	1.1	-1	1030.5	1	0
1322	975	0.343	426472	255	0	6.7	1.1	-1	1030.5	1	0
1323	977	0.071	8837	255	0	6.7	1.1	-1	1030.5	1	0
1324	978	0.13	258491	255	0	6.7	1.1	-1	1030.5	1	0
1325	981	0.08828	167055	255	0	6.7	1.1	-1	1030.5	1	0
1326	988	0.032	24463	255	0	6.7	1.1	-1	1030.5	1	0
1327	990	0.09	82939	255	0	6.7	1.1	-1	1030.5	1	0
1328	992	0.019	51483	255	0	6.7	1.1	-1	1030.5	1	0
1329	994	0.001	108392	255	0	6.7	1.1	-1	1030.5	1	1
1330	996	0.114	77632	255	0	6.7	1.1	-1	1030.5	1	0
1331	1001	0.006	4482	255	1	-12.8	-18.3	0	1035	1	0
1332	1007	0.03	41933	255	2	-12.8	-18.3	0	1035	1	0
1333	1068	0.05915	112956	255	0	3.6	-0.6	-2	1014.7	1	0
1334	1073	0.097	194111	255	0	-8.9	-12.2	0	1020.3	1	0
1335	1074	0.03805	89858	255	0	-8.9	-12.2	0	1020.3	1	0
1336	1106	0.064	92099	255	0	-8.9	-12.2	0	1020.3	1	0
1337	1120	0.052015	70040	255	0	-8.9	-12.2	0	1020.3	1	0
1338	1128	0.071559	58703	255	0	-8.9	-12.2	0	1020.3	1	0
1339	1137	0.01	27452	255	0	-8.9	-12.2	0	1020.3	1	0
1340	1141	0.023	20986	255	0	-8.9	-12.2	0	1020.3	1	0
1341	1143	0.052	96612	255	0	-8.9	-12.2	0	1020.3	1	0
1342	1147	0.184995	234476	255	0	-8.9	-12.2	0	1020.3	1	0
1343	1172	0.136723	63847	255	0	-8.9	-12.2	0	1020.3	1	0
1344	1219	0.102	91316	255	0	-8.9	-12.2	0	1020.3	1	0
1345	1225	0.156343	122746	255	0	3.3	-3.3	0	1017.9	1	0
1346	1226	0.035658	27995	255	0	3.3	-3.3	0	1017.9	1	0
1347	1230	0.024	22524	255	0	3.3	-3.3	0	1017.9	1	0
1348	1232	0.208	181328	255	0	3.3	-3.3	0	1017.9	1	0
1349	1234	0.021429	46037	255	0	3.3	-3.3	0	1017.9	1	0
1350	1238	0.0635	129707	255	0	3.3	-3.3	0	1017.9	1	0
1351	1239	0.018	31300	255	0	3.3	-3.3	0	1017.9	1	0
1352	1241	0.234148	194188	255	0	3.3	-3.3	0	1017.9	1	0
1353	1242	0.014	23871	255	0	3.3	-3.3	0	1017.9	1	0
1354	1245	0.023656	35354	255	0	3.3	-3.3	0	1017.9	1	0
1355	1246	0.033	50327	255	0	3.3	-3.3	0	1017.9	1	0
1356	1247	0.09	69876	255	0	3.3	-3.3	0	1017.9	1	0
1357	1249	0.298	159384	255	0	3.3	-3.3	0	1017.9	1	0
1358	1251	0.217	104604	255	0	3.3	-3.3	0	1017.9	1	0
1359	1252	0.421998	116249	255	0	3.3	-3.3	0	1017.9	1	0
1360	1253	0.245188	134748	255	0	3.3	-3.3	0	1017.9	1	0
1361	1255	0.034728	23702	255	0	3.3	-3.3	0	1017.9	1	0
1362	1257	0.174071	61274	255	0	3.3	-3.3	0	1017.9	1	0
1363	1258	0.934457	273234	255	0	3.3	-3.3	0	1017.9	1	1
1364	1259	0.133	71088	255	0	3.3	-3.3	0	1017.9	1	0
1365	1260	0.07174	86455	255	0	3.3	-3.3	0	1017.9	1	0
1366	1261	0.142438	42942	255	0	3.3	-3.3	0	1017.9	1	0
1367	1264	0.07675	33012	255	0	3.3	-3.3	0	1017.9	1	0
1368	1266	0.026	13469	255	0	3.3	-3.3	0	1017.9	1	0
1369	1267	0.133907	138977	255	0	3.3	-3.3	0	1017.9	1	0
1370	1272	0.127834	247471	255	0	3.3	-3.3	0	1017.9	1	0
1371	1275	0.116187	114166	255	0	3.3	-3.3	0	1017.9	1	0
1372	1278	0.081857	79949	255	0	3.3	-3.3	0	1017.9	1	0
1373	1279	0.066288	64743	255	0	3.3	-3.3	0	1017.9	1	0
1374	1283	0.075765	76537	255	0	3.3	-3.3	0	1017.9	1	0
1375	1284	1.44796	442438	255	0	3.3	-3.3	0	1017.9	1	0
1376	1285	0.176	130067	255	0	3.3	-3.3	0	1017.9	1	0
1377	1296	0.014403	8836	255	0	3.3	-3.3	0	1017.9	1	0
1378	1297	0.034996	21469	255	0	3.3	-3.3	0	1017.9	1	0
1379	1300	0.04586	25609	255	0	3.3	-3.3	0	1017.9	1	0
1380	1302	0.107983	90411	255	0	3.3	-3.3	0	1017.9	1	0
1381	1303	0.521834	200000	255	0	3.3	-3.3	0	1017.9	1	0
1382	1304	0.263309	91363	255	0	3.3	-3.3	0	1017.9	1	0
1383	1306	0.053	54172	255	0	3.3	-3.3	0	1017.9	1	0
1384	1309	0.01832	58041	255	0	3.3	-3.3	0	1017.9	1	0
1385	1310	0.01601	57274	255	0	3.3	-3.3	0	1017.9	1	0
1386	1311	0.02539	66794	255	0	3.3	-3.3	0	1017.9	1	0
1387	1315	0.02202	82789	255	0	3.3	-3.3	0	1017.9	1	0
1388	1316	0.041469	49975	255	0	3.3	-3.3	0	1017.9	1	0
1389	1318	0.064996	73488	255	0	3.3	-3.3	0	1017.9	1	0
1390	1319	0.095995	287419	255	0	3.3	-3.3	0	1017.9	1	0
1391	1323	0.131	87200	255	0	3.3	-3.3	0	1017.9	1	0
1392	1353	0.00375	22201	255	0	-29.9	-36	-2	967.2	1	0
1393	1	0.179901838	2720	104	0	18.9	18.9	0	1019.2	1	0
1394	32	0.179901838	48392	105	0	18.9	18.9	0	1019.2	1	0
1395	41	0.179901838	93860	68	0	18.9	18.9	0	1019.2	1	0
1396	55	0.179901838	16726	111	0	18.9	18.9	0	1019.2	1	0
1397	69	0.179901838	387638	100	0	18.9	18.9	0	1019.2	1	0
1398	79	0.179901838	36240	110	0	18.9	18.9	0	1019.2	1	0
1399	82	0.179901838	10743	74	0	18.9	18.9	0	1019.2	1	0
1400	91	0.179901838	68094	103	0	18.9	18.9	0	1019.2	1	0
1401	107	0.001	97532	105	10	2.6	1.9	-2	1022.5	1	1
1402	108	0.001	81580	13	5	2.6	1.9	-2	1022.5	1	1
1403	111	0.001	118338	9	7	2.6	1.9	-2	1022.5	1	1
1404	112	0.001	32206	255	6	2.6	1.9	-2	1022.5	1	1
1405	117	0.001	15489	104	4	2.6	1.9	-2	1022.5	1	1
1406	118	0.281	138316	60	8	2.6	1.9	-2	1022.5	1	0
1407	119	0.001	91149	107	7	2.6	1.9	-2	1022.5	1	1
1408	121	0.4925	150318	6	9	2.6	1.9	-2	1022.5	1	0
1409	136	0.001	56467	60	9	2.6	1.9	-2	1022.5	1	1
1410	137	0.027	64024	67	6	2.6	1.9	-2	1022.5	1	0
1411	139	0.001	56629	0	6	2.6	1.9	-2	1022.5	1	1
1412	141	0.001	44789	19	5	2.6	1.9	-2	1022.5	1	1
1413	144	0.001	57673	255	5	2.6	1.9	-2	1022.5	1	1
1414	147	0.001	82548	77	7	2.6	1.9	-2	1022.5	1	1
1415	148	0.1338	174601	60	12	2.6	1.9	-2	1022.5	1	0
1416	149	0.001	81881	60	8	2.6	1.9	-2	1022.5	1	1
1417	159	0.01294	9788	255	0	3.3	-5	0	1018.9	1	0
1418	171	0.03405	131797	68	0	3.3	-5	0	1018.9	1	0
1419	173	0.18608	90903	255	0	3.3	-5	0	1018.9	1	0
1420	174	0.17603	90900	255	0	3.3	-5	0	1018.9	1	0
1421	181	0.25458	148829	114	0	3.3	-5	0	1018.9	1	0
1422	183	0.15038	132518	92	0	3.3	-5	0	1018.9	1	0
1423	190	0.11925	137040	57	0	3.3	-5	0	1018.9	1	0
1424	235	0.01131	9309	70	0	3.3	-5	0	1018.9	1	0
1425	238	0.13031	45017	255	0	3.3	-5	0	1018.9	1	0
1426	240	0.0906	111304	64	0	3.3	-5	0	1018.9	1	0
1427	246	0.30527	202435	67	0	3.3	-5	0	1018.9	1	0
1428	247	0.179901838	64560	65	0	3.3	-5	0	1018.9	1	0
1429	248	0.1137	24643	82	0	3.3	-5	0	1018.9	1	0
1430	253	0.07766	65907	64	0	3.3	-5	0	1018.9	1	0
1431	254	0.12774	254766	89	0	3.3	-5	0	1018.9	1	0
1432	263	0.06897	87673	60	0	3.3	-5	0	1018.9	1	0
1433	270	0.01321	29778	255	0	3.3	-5	0	1018.9	1	0
1434	275	0.09949	70832	114	0	3.3	-5	0	1018.9	1	0
1435	276	0.13766	70837	114	0	3.3	-5	0	1018.9	1	0
1436	278	0.1545	148101	255	0	3.3	-5	0	1018.9	1	0
1437	290	0.05181	51732	66	0	3.3	-5	0	1018.9	1	0
1438	293	0.89499	408000	110	0	5	-2.2	0	1021	1	0
1439	312	0.00968	6625	255	0	5	-2.2	0	1021	1	0
1440	318	0.16726	105000	255	0	5	-2.2	0	1021	1	0
1441	335	0.59854	229000	110	0	5	-2.2	0	1021	1	0
1442	345	0.00184	7250	255	0	5	-2.2	0	1021	1	0
1443	356	0.00116	4336	255	0	5	-2.2	0	1021	1	0
1444	423	0.00104	969	255	0	5	-2.2	0	1021	1	0
1445	439	0.05705	62205	255	0	5	-2.2	0	1021	1	0
1446	492	0.11302	193800	255	0	5	-2.2	0	1021	1	0
1447	534	0.001	898	255	0	5	-2.2	0	1021	1	1
1448	560	0.92876	340000	110	0	5	-2.2	0	1021	1	1
1449	623	0.0155	49388	31	6	2.2	-7.2	0	1021.2	1	0
1450	653	0.584566	420885	30	8	2.2	-7.2	0	1021.2	1	0
1451	657	0.0249	109071	66	3	5	4	-2	967.2	1	0
1452	658	0.0051	31075	76	2	5	4	-2	967.2	1	0
1453	666	0.0022	12045	76	1	5	4	-2	967.2	1	0
1454	667	0.0021	15715	66	2	5	4	-2	967.2	1	0
1455	673	0.01887	36307	76	2	5	4	-2	967.2	1	0
1456	675	0.0589	3853	76	1	5	4	-2	967.2	1	0
1457	677	0.0021	7072	19	2	5	4	-2	967.2	1	0
1458	680	0.0032	9849	76	2	5	4	-2	967.2	1	0
1459	683	0.0017	4650	76	2	5	4	-2	967.2	1	0
1460	685	0.2855	270034	76	5	5	4	-2	967.2	1	0
1461	687	0.0965	36221	76	4	5	4	-2	967.2	1	0
1462	693	0.1025	57436	76	3	5	4	-2	967.2	1	0
1463	697	0.00493	18697	19	2	5	4	-2	967.2	1	0
1464	698	0.0028	13939	76	1	5	4	-2	967.2	1	0
1465	701	0.0306	128682	66	4	5	4	-2	967.2	1	0
1466	708	0.0301	102429	45	4	5	4	-2	967.2	1	0
1467	710	0.0012	12088	19	4	5	4	-2	967.2	1	0
1468	721	0.0442	121471	66	3	5	4	-2	967.2	1	0
1469	722	0.003	31635	66	3	5	4	-2	967.2	1	0
1470	729	0.0042	17190	19	2	5	4	-2	967.2	1	0
1471	730	0.0221	126045	66	4	5	4	-2	967.2	1	0
1472	732	0.0309	66187	76	1	5	4	-2	967.2	1	0
1473	739	0.0215	137046	66	2	5	4	-2	967.2	1	0
1474	742	0.0253	31829	76	2	5	4	-2	967.2	1	0
1475	801	4.73674	484376	52	5	-3.1	-3.4	2	1011.9	1	0
1476	827	0.031667	5839	255	1	18.9	18.9	0	1019.2	1	0
1477	844	0.01675	6944	255	1	18.9	18.9	0	1019.2	1	0
1478	848	0.001083	8552	255	1	18.9	18.9	0	1019.2	1	0
1479	879	0.256	110235	255	0	6.7	0.6	0	1031.2	1	0
1480	880	0.11152	157723	255	0	6.7	0.6	0	1031.2	1	0
1481	881	0.179901838	344798	255	0	6.7	0.6	0	1031.2	1	0
1482	882	0.02	39143	255	0	6.7	0.6	0	1031.2	1	0
1483	884	0.03	38598	255	0	6.7	0.6	0	1031.2	1	0
1484	886	0.174	69799	255	0	6.7	0.6	0	1031.2	1	0
1485	887	0.039	69754	255	0	6.7	0.6	0	1031.2	1	0
1486	889	0.074	126077	255	0	6.7	0.6	0	1031.2	1	0
1487	890	0.371	202937	255	0	6.7	0.6	0	1031.2	1	0
1488	892	0.179901838	481999	255	0	6.7	0.6	0	1031.2	1	0
1489	893	0.044	47191	255	0	6.7	0.6	0	1031.2	1	0
1490	894	0.063	101555	255	0	6.7	0.6	0	1031.2	1	0
1491	895	0.001	55087	255	0	6.7	0.6	0	1031.2	1	1
1492	896	0.134	245637	255	0	6.7	0.6	0	1031.2	1	0
1493	903	0.542	275793	255	0	6.7	0.6	0	1031.2	1	0
1494	905	0.03	39648	255	0	6.7	0.6	0	1031.2	1	0
1495	914	0.342	229973	255	0	6.7	0.6	0	1031.2	1	0
1496	919	0.017	31233	255	0	6.7	0.6	0	1031.2	1	0
1497	922	0.095	147205	255	0	6.7	0.6	0	1031.2	1	0
1498	924	0.159	252268	255	0	6.7	0.6	0	1031.2	1	0
1499	925	0.013	54405	255	0	6.7	0.6	0	1031.2	1	0
1500	926	0.024	26033	255	0	6.7	0.6	0	1031.2	1	0
1501	928	0.308	179115	255	0	6.7	0.6	0	1031.2	1	0
1502	929	0.29	199628	255	0	6.7	0.6	0	1031.2	1	0
1503	931	0.173	216050	255	0	6.7	0.6	0	1031.2	1	0
1504	935	0.02	16135	255	0	6.7	0.6	0	1031.2	1	0
1505	936	0.011	11350	255	0	6.7	0.6	0	1031.2	1	0
1506	941	0.00288	8079	255	0	6.7	0.6	0	1031.2	1	0
1507	942	0.039	57334	255	0	6.7	0.6	0	1031.2	1	0
1508	945	0.185	332447	255	0	6.7	0.6	0	1031.2	1	0
1509	948	0.008	20372	255	0	6.7	0.6	0	1031.2	1	0
1510	950	0.031	16052	255	0	6.7	0.6	0	1031.2	1	0
1511	952	0.179	218024	255	0	6.7	0.6	0	1031.2	1	0
1512	961	0.33176	155882	255	0	6.7	0.6	0	1031.2	1	0
1513	966	0.487	393530	255	0	6.7	0.6	0	1031.2	1	0
1514	967	0.079	119262	255	0	6.7	0.6	0	1031.2	1	0
1515	968	0.11	153999	255	0	6.7	0.6	0	1031.2	1	0
1516	969	0.124	193723	255	0	6.7	0.6	0	1031.2	1	0
1517	970	0.179901838	346056	255	0	6.7	0.6	0	1031.2	1	0
1518	971	0.181	301307	255	0	6.7	0.6	0	1031.2	1	0
1519	973	0.124	193960	255	0	6.7	0.6	0	1031.2	1	0
1520	974	0.049	186572	255	0	6.7	0.6	0	1031.2	1	0
1521	975	0.346	426472	255	0	6.7	0.6	0	1031.2	1	0
1522	977	0.074	8837	255	0	6.7	0.6	0	1031.2	1	0
1523	978	0.138	258491	255	0	6.7	0.6	0	1031.2	1	0
1524	981	0.08928	167055	255	0	6.7	0.6	0	1031.2	1	0
1525	988	0.032	24463	255	0	6.7	0.6	0	1031.2	1	0
1526	990	0.087	82939	255	0	6.7	0.6	0	1031.2	1	0
1527	992	0.021	51483	255	0	6.7	0.6	0	1031.2	1	0
1528	994	0.001	108392	255	0	6.7	0.6	0	1031.2	1	1
1529	996	0.115	77632	255	0	6.7	0.6	0	1031.2	1	0
1530	1001	0.006	4482	255	1	-15	-18.9	0	1036.1	1	0
1531	1007	0.02875	41933	255	2	-15	-18.9	0	1036.1	1	0
1532	1068	0.099375	112956	255	0	3.9	0.3	-2	1014.2	1	0
1533	1073	0.097	194111	255	0	-9.4	-11.7	0	1019.5	1	0
1534	1074	0.043351	89858	255	0	-9.4	-11.7	0	1019.5	1	0
1535	1106	0.074	92099	255	0	-9.4	-11.7	0	1019.5	1	0
1536	1120	0.052254	70040	255	0	-9.4	-11.7	0	1019.5	1	0
1537	1128	0.06993	58703	255	0	-9.4	-11.7	0	1019.5	1	0
1538	1137	0.012	27452	255	0	-9.4	-11.7	0	1019.5	1	0
1539	1141	0.023	20986	255	0	-9.4	-11.7	0	1019.5	1	0
1540	1143	0.055	96612	255	0	-9.4	-11.7	0	1019.5	1	0
1541	1147	0.122052	234476	255	0	-9.4	-11.7	0	1019.5	1	0
1542	1172	0.283476	63847	255	0	-9.4	-11.7	0	1019.5	1	0
1543	1219	0.103	91316	255	0	-9.4	-11.7	0	1019.5	1	0
1544	1225	0.153094	122746	255	0	2.8	-3.3	0	1017.8	1	0
1545	1226	0.034916	27995	255	0	2.8	-3.3	0	1017.8	1	0
1546	1230	0.024	22524	255	0	2.8	-3.3	0	1017.8	1	0
1547	1232	0.196	181328	255	0	2.8	-3.3	0	1017.8	1	0
1548	1234	0.021017	46037	255	0	2.8	-3.3	0	1017.8	1	0
1549	1238	0.0646	129707	255	0	2.8	-3.3	0	1017.8	1	0
1550	1239	0.018	31300	255	0	2.8	-3.3	0	1017.8	1	0
1551	1241	0.234164	194188	255	0	2.8	-3.3	0	1017.8	1	0
1552	1242	0.015	23871	255	0	2.8	-3.3	0	1017.8	1	0
1553	1245	0.023219	35354	255	0	2.8	-3.3	0	1017.8	1	0
1554	1246	0.034	50327	255	0	2.8	-3.3	0	1017.8	1	0
1555	1247	0.0792	69876	255	0	2.8	-3.3	0	1017.8	1	0
1556	1249	0.283	159384	255	0	2.8	-3.3	0	1017.8	1	0
1557	1251	0.214	104604	255	0	2.8	-3.3	0	1017.8	1	0
1558	1252	0.417996	116249	255	0	2.8	-3.3	0	1017.8	1	0
1559	1253	0.25275	134748	255	0	2.8	-3.3	0	1017.8	1	0
1560	1255	0.038676	23702	255	0	2.8	-3.3	0	1017.8	1	0
1561	1257	0.174077	61274	255	0	2.8	-3.3	0	1017.8	1	0
1562	1258	0.934457	273234	255	0	2.8	-3.3	0	1017.8	1	1
1563	1259	0.133	71088	255	0	2.8	-3.3	0	1017.8	1	0
1564	1260	0.07322	86455	255	0	2.8	-3.3	0	1017.8	1	0
1565	1261	0.14625	42942	255	0	2.8	-3.3	0	1017.8	1	0
1566	1264	0.073	33012	255	0	2.8	-3.3	0	1017.8	1	0
1567	1266	0.026	13469	255	0	2.8	-3.3	0	1017.8	1	0
1568	1267	0.138604	138977	255	0	2.8	-3.3	0	1017.8	1	0
1569	1272	0.135245	247471	255	0	2.8	-3.3	0	1017.8	1	0
1570	1275	0.113469	114166	255	0	2.8	-3.3	0	1017.8	1	0
1571	1278	0.107769	79949	255	0	2.8	-3.3	0	1017.8	1	0
1572	1279	0.087271	64743	255	0	2.8	-3.3	0	1017.8	1	0
1573	1283	0.083824	76537	255	0	2.8	-3.3	0	1017.8	1	0
1574	1284	1.46302	442438	255	0	2.8	-3.3	0	1017.8	1	0
1575	1285	0.165	130067	255	0	2.8	-3.3	0	1017.8	1	0
1576	1296	0.014328	8836	255	0	2.8	-3.3	0	1017.8	1	0
1577	1297	0.034813	21469	255	0	2.8	-3.3	0	1017.8	1	0
1578	1300	0.047015	25609	255	0	2.8	-3.3	0	1017.8	1	0
1579	1302	0.105322	90411	255	0	2.8	-3.3	0	1017.8	1	0
1580	1303	0.523963	200000	255	0	2.8	-3.3	0	1017.8	1	0
1581	1304	0.267485	91363	255	0	2.8	-3.3	0	1017.8	1	0
1582	1306	0.053	54172	255	0	2.8	-3.3	0	1017.8	1	0
1583	1309	0.01814	58041	255	0	2.8	-3.3	0	1017.8	1	0
1584	1310	0.01669	57274	255	0	2.8	-3.3	0	1017.8	1	0
1585	1311	0.02587	66794	255	0	2.8	-3.3	0	1017.8	1	0
1586	1315	0.02952	82789	255	0	2.8	-3.3	0	1017.8	1	0
1587	1316	0.040875	49975	255	0	2.8	-3.3	0	1017.8	1	0
1588	1318	0.062996	73488	255	0	2.8	-3.3	0	1017.8	1	0
1589	1319	0.107994	287419	255	0	2.8	-3.3	0	1017.8	1	0
1590	1323	0.133	87200	255	0	2.8	-3.3	0	1017.8	1	0
1591	1353	0.004025	22201	255	0	-1	-3	-2	967.2	1	0
1592	1	0.179901838	2720	104	0	20	20	0	1019.6	1	0
1593	32	0.179901838	48392	105	0	20	20	0	1019.6	1	0
1594	41	0.179901838	93860	68	0	20	20	0	1019.6	1	0
1595	55	0.179901838	16726	111	0	20	20	0	1019.6	1	0
1596	69	0.179901838	387638	100	0	20	20	0	1019.6	1	0
1597	79	0.179901838	36240	110	0	20	20	0	1019.6	1	0
1598	82	0.179901838	10743	74	0	20	20	0	1019.6	1	0
1599	91	0.179901838	68094	103	0	20	20	0	1019.6	1	0
1600	107	0.001	97532	105	10	2.2	1.5	-2	1022.3	1	1
1601	108	0.001	81580	13	5	2.2	1.5	-2	1022.3	1	1
1602	111	0.001	118338	9	7	2.2	1.5	-2	1022.3	1	1
1603	112	0.001	32206	255	6	2.2	1.5	-2	1022.3	1	1
1604	117	0.001	15489	104	4	2.2	1.5	-2	1022.3	1	1
1605	118	0.3004	138316	60	8	2.2	1.5	-2	1022.3	1	0
1606	119	0.001	91149	107	7	2.2	1.5	-2	1022.3	1	1
1607	121	0.486	150318	6	9	2.2	1.5	-2	1022.3	1	0
1608	136	0.001	56467	60	9	2.2	1.5	-2	1022.3	1	1
1609	137	0.02775	64024	67	6	2.2	1.5	-2	1022.3	1	0
1610	139	0.001	56629	0	6	2.2	1.5	-2	1022.3	1	1
1611	141	0.001	44789	19	5	2.2	1.5	-2	1022.3	1	1
1612	144	0.001	57673	255	5	2.2	1.5	-2	1022.3	1	1
1613	147	0.001	82548	77	7	2.2	1.5	-2	1022.3	1	1
1614	148	0.1673	174601	60	12	2.2	1.5	-2	1022.3	1	0
1615	149	0.001	81881	60	8	2.2	1.5	-2	1022.3	1	1
1616	159	0.01269	9788	255	0	3.3	-3.9	0	1019.4	1	0
1617	171	0.03269	131797	68	0	3.3	-3.9	0	1019.4	1	0
1618	173	0.17411	90903	255	0	3.3	-3.9	0	1019.4	1	0
1619	174	0.1565	90900	255	0	3.3	-3.9	0	1019.4	1	0
1620	181	0.27242	148829	114	0	3.3	-3.9	0	1019.4	1	0
1621	183	0.14577	132518	92	0	3.3	-3.9	0	1019.4	1	0
1622	190	0.1188	137040	57	0	3.3	-3.9	0	1019.4	1	0
1623	235	0.01095	9309	70	0	3.3	-3.9	0	1019.4	1	0
1624	238	0.13375	45017	255	0	3.3	-3.9	0	1019.4	1	0
1625	240	0.08981	111304	64	0	3.3	-3.9	0	1019.4	1	0
1626	246	0.30427	202435	67	0	3.3	-3.9	0	1019.4	1	0
1627	247	0.179901838	64560	65	0	3.3	-3.9	0	1019.4	1	0
1628	248	0.11464	24643	82	0	3.3	-3.9	0	1019.4	1	0
1629	253	0.07579	65907	64	0	3.3	-3.9	0	1019.4	1	0
1630	254	0.1228	254766	89	0	3.3	-3.9	0	1019.4	1	0
1631	263	0.06635	87673	60	0	3.3	-3.9	0	1019.4	1	0
1632	270	0.01198	29778	255	0	3.3	-3.9	0	1019.4	1	0
1633	275	0.09926	70832	114	0	3.3	-3.9	0	1019.4	1	0
1634	276	0.12744	70837	114	0	3.3	-3.9	0	1019.4	1	0
1635	278	0.1562	148101	255	0	3.3	-3.9	0	1019.4	1	0
1636	290	0.0479	51732	66	0	3.3	-3.9	0	1019.4	1	0
1637	293	0.98507	408000	110	0	5	-1.7	0	1021	1	0
1638	312	0.00792	6625	255	0	5	-1.7	0	1021	1	0
1639	318	0.14924	105000	255	0	5	-1.7	0	1021	1	0
1640	335	0.59841	229000	110	0	5	-1.7	0	1021	1	0
1641	345	0.00164	7250	255	0	5	-1.7	0	1021	1	0
1642	356	0.00116	4336	255	0	5	-1.7	0	1021	1	0
1643	423	0.00108	969	255	0	5	-1.7	0	1021	1	0
1644	439	0.04909	62205	255	0	5	-1.7	0	1021	1	0
1645	492	0.11298	193800	255	0	5	-1.7	0	1021	1	0
1646	534	0.001	898	255	0	5	-1.7	0	1021	1	1
1647	560	0.33287	340000	110	0	5	-1.7	0	1021	1	1
1648	623	0.015443	49388	31	6	2.2	-6.7	0	1021.7	1	0
1649	653	0.594374	420885	30	8	2.2	-6.7	0	1021.7	1	0
1650	657	0.0242	109071	66	3	5	4	-2	967.2	1	0
1651	658	0.007	31075	76	2	5	4	-2	967.2	1	0
1652	666	0.0023	12045	76	1	5	4	-2	967.2	1	0
1653	667	0.0022	15715	66	2	5	4	-2	967.2	1	0
1654	673	0.01827	36307	76	2	5	4	-2	967.2	1	0
1655	675	0.0598	3853	76	1	5	4	-2	967.2	1	0
1656	677	0.0026	7072	19	2	5	4	-2	967.2	1	0
1657	680	0.0037	9849	76	2	5	4	-2	967.2	1	0
1658	683	0.0015	4650	76	2	5	4	-2	967.2	1	0
1659	685	0.2974	270034	76	5	5	4	-2	967.2	1	0
1660	687	0.0943	36221	76	4	5	4	-2	967.2	1	0
1661	693	0.123	57436	76	3	5	4	-2	967.2	1	0
1662	697	0.005637	18697	19	2	5	4	-2	967.2	1	0
1663	698	0.0024	13939	76	1	5	4	-2	967.2	1	0
1664	701	0.0303	128682	66	4	5	4	-2	967.2	1	0
1665	708	0.0365	102429	45	4	5	4	-2	967.2	1	0
1666	710	0.0013	12088	19	4	5	4	-2	967.2	1	0
1667	721	0.0425	121471	66	3	5	4	-2	967.2	1	0
1668	722	0.0027	31635	66	3	5	4	-2	967.2	1	0
1669	729	0.0043	17190	19	2	5	4	-2	967.2	1	0
1670	730	0.0212	126045	66	4	5	4	-2	967.2	1	0
1671	732	0.0288	66187	76	1	5	4	-2	967.2	1	0
1672	739	0.0213	137046	66	2	5	4	-2	967.2	1	0
1673	742	0.0258	31829	76	2	5	4	-2	967.2	1	0
1674	801	4.77873	484376	52	5	-2.1	-3.4	-2	1011.5	1	0
1675	827	0.031667	5839	255	1	20	20	0	1019.6	1	0
1676	844	0.01856	6944	255	1	20	20	0	1019.6	1	0
1677	848	0.001083	8552	255	1	20	20	0	1019.6	1	0
1678	879	0.278	110235	255	0	6.7	0.6	0	1032.1	1	0
1679	880	0.10952	157723	255	0	6.7	0.6	0	1032.1	1	0
1680	881	0.179901838	344798	255	0	6.7	0.6	0	1032.1	1	0
1681	882	0.02	39143	255	0	6.7	0.6	0	1032.1	1	0
1682	884	0.031	38598	255	0	6.7	0.6	0	1032.1	1	0
1683	886	0.174	69799	255	0	6.7	0.6	0	1032.1	1	0
1684	887	0.038	69754	255	0	6.7	0.6	0	1032.1	1	0
1685	889	0.076	126077	255	0	6.7	0.6	0	1032.1	1	0
1686	890	0.371	202937	255	0	6.7	0.6	0	1032.1	1	0
1687	892	0.179901838	481999	255	0	6.7	0.6	0	1032.1	1	0
1688	893	0.045	47191	255	0	6.7	0.6	0	1032.1	1	0
1689	894	0.061	101555	255	0	6.7	0.6	0	1032.1	1	0
1690	895	0.001	55087	255	0	6.7	0.6	0	1032.1	1	1
1691	896	0.133	245637	255	0	6.7	0.6	0	1032.1	1	0
1692	903	0.54	275793	255	0	6.7	0.6	0	1032.1	1	0
1693	905	0.03	39648	255	0	6.7	0.6	0	1032.1	1	0
1694	914	0.34	229973	255	0	6.7	0.6	0	1032.1	1	0
1695	919	0.017	31233	255	0	6.7	0.6	0	1032.1	1	0
1696	922	0.095	147205	255	0	6.7	0.6	0	1032.1	1	0
1697	924	0.172	252268	255	0	6.7	0.6	0	1032.1	1	0
1698	925	0.013	54405	255	0	6.7	0.6	0	1032.1	1	0
1699	926	0.024	26033	255	0	6.7	0.6	0	1032.1	1	0
1700	928	0.308	179115	255	0	6.7	0.6	0	1032.1	1	0
1701	929	0.288	199628	255	0	6.7	0.6	0	1032.1	1	0
1702	931	0.18	216050	255	0	6.7	0.6	0	1032.1	1	0
1703	935	0.02	16135	255	0	6.7	0.6	0	1032.1	1	0
1704	936	0.0115	11350	255	0	6.7	0.6	0	1032.1	1	0
1705	941	0.00264	8079	255	0	6.7	0.6	0	1032.1	1	0
1706	942	0.037	57334	255	0	6.7	0.6	0	1032.1	1	0
1707	945	0.178	332447	255	0	6.7	0.6	0	1032.1	1	0
1708	948	0.008	20372	255	0	6.7	0.6	0	1032.1	1	0
1709	950	0.024	16052	255	0	6.7	0.6	0	1032.1	1	0
1710	952	0.174	218024	255	0	6.7	0.6	0	1032.1	1	0
1711	961	0.33176	155882	255	0	6.7	0.6	0	1032.1	1	0
1712	966	0.485	393530	255	0	6.7	0.6	0	1032.1	1	0
1713	967	0.078	119262	255	0	6.7	0.6	0	1032.1	1	0
1714	968	0.113	153999	255	0	6.7	0.6	0	1032.1	1	0
1715	969	0.122	193723	255	0	6.7	0.6	0	1032.1	1	0
1716	970	0.179901838	346056	255	0	6.7	0.6	0	1032.1	1	0
1717	971	0.182	301307	255	0	6.7	0.6	0	1032.1	1	0
1718	973	0.121	193960	255	0	6.7	0.6	0	1032.1	1	0
1719	974	0.049	186572	255	0	6.7	0.6	0	1032.1	1	0
1720	975	0.35	426472	255	0	6.7	0.6	0	1032.1	1	0
1721	977	0.074	8837	255	0	6.7	0.6	0	1032.1	1	0
1722	978	0.136	258491	255	0	6.7	0.6	0	1032.1	1	0
1723	981	0.09604	167055	255	0	6.7	0.6	0	1032.1	1	0
1724	988	0.031	24463	255	0	6.7	0.6	0	1032.1	1	0
1725	990	0.084	82939	255	0	6.7	0.6	0	1032.1	1	0
1726	992	0.022	51483	255	0	6.7	0.6	0	1032.1	1	0
1727	994	0.001	108392	255	0	6.7	0.6	0	1032.1	1	1
1728	996	0.113	77632	255	0	6.7	0.6	0	1032.1	1	0
1729	1001	0.006	4482	255	1	-16.7	-20	0	1036.4	1	0
1730	1007	0.02675	41933	255	2	-16.7	-20	0	1036.4	1	0
1731	1068	0.126002	112956	255	0	3.9	0.7	-2	1013.4	1	0
1732	1073	0.097	194111	255	0	-8.9	-11.7	0	1019.4	1	0
1733	1074	0.043266	89858	255	0	-8.9	-11.7	0	1019.4	1	0
1734	1106	0.075	92099	255	0	-8.9	-11.7	0	1019.4	1	0
1735	1120	0.05188	70040	255	0	-8.9	-11.7	0	1019.4	1	0
1736	1128	0.071081	58703	255	0	-8.9	-11.7	0	1019.4	1	0
1737	1137	0.016	27452	255	0	-8.9	-11.7	0	1019.4	1	0
1738	1141	0.023	20986	255	0	-8.9	-11.7	0	1019.4	1	0
1739	1143	0.057	96612	255	0	-8.9	-11.7	0	1019.4	1	0
1740	1147	0.227194	234476	255	0	-8.9	-11.7	0	1019.4	1	0
1741	1172	0.322616	63847	255	0	-8.9	-11.7	0	1019.4	1	0
1742	1219	0.11	91316	255	0	-8.9	-11.7	0	1019.4	1	0
1743	1225	0.156334	122746	255	0	2.8	-2.8	0	1018.3	1	0
1744	1226	0.035656	27995	255	0	2.8	-2.8	0	1018.3	1	0
1745	1230	0.024	22524	255	0	2.8	-2.8	0	1018.3	1	0
1746	1232	0.199	181328	255	0	2.8	-2.8	0	1018.3	1	0
1747	1234	0.021017	46037	255	0	2.8	-2.8	0	1018.3	1	0
1748	1238	0.0672	129707	255	0	2.8	-2.8	0	1018.3	1	0
1749	1239	0.018	31300	255	0	2.8	-2.8	0	1018.3	1	0
1750	1241	0.234152	194188	255	0	2.8	-2.8	0	1018.3	1	0
1751	1242	0.014	23871	255	0	2.8	-2.8	0	1018.3	1	0
1752	1245	0.023781	35354	255	0	2.8	-2.8	0	1018.3	1	0
1753	1246	0.037	50327	255	0	2.8	-2.8	0	1018.3	1	0
1754	1247	0.0756	69876	255	0	2.8	-2.8	0	1018.3	1	0
1755	1249	0.298	159384	255	0	2.8	-2.8	0	1018.3	1	0
1756	1251	0.212	104604	255	0	2.8	-2.8	0	1018.3	1	0
1757	1252	0.42	116249	255	0	2.8	-2.8	0	1018.3	1	0
1758	1253	0.236047	134748	255	0	2.8	-2.8	0	1018.3	1	0
1759	1255	0.039992	23702	255	0	2.8	-2.8	0	1018.3	1	0
1760	1257	0.174079	61274	255	0	2.8	-2.8	0	1018.3	1	0
1761	1258	0.934457	273234	255	0	2.8	-2.8	0	1018.3	1	1
1762	1259	0.136	71088	255	0	2.8	-2.8	0	1018.3	1	0
1763	1260	0.07153	86455	255	0	2.8	-2.8	0	1018.3	1	0
1764	1261	0.145062	42942	255	0	2.8	-2.8	0	1018.3	1	0
1765	1264	0.08	33012	255	0	2.8	-2.8	0	1018.3	1	0
1766	1266	0.032	13469	255	0	2.8	-2.8	0	1018.3	1	0
1767	1267	0.138544	138977	255	0	2.8	-2.8	0	1018.3	1	0
1768	1272	0.133392	247471	255	0	2.8	-2.8	0	1018.3	1	0
1769	1275	0.117546	114166	255	0	2.8	-2.8	0	1018.3	1	0
1770	1278	0.079207	79949	255	0	2.8	-2.8	0	1018.3	1	0
1771	1279	0.064142	64743	255	0	2.8	-2.8	0	1018.3	1	0
1772	1283	0.079362	76537	255	0	2.8	-2.8	0	1018.3	1	0
1773	1284	1.46996	442438	255	0	2.8	-2.8	0	1018.3	1	0
1774	1285	0.174	130067	255	0	2.8	-2.8	0	1018.3	1	0
1775	1296	0.014554	8836	255	0	2.8	-2.8	0	1018.3	1	0
1776	1297	0.035361	21469	255	0	2.8	-2.8	0	1018.3	1	0
1777	1300	0.046845	25609	255	0	2.8	-2.8	0	1018.3	1	0
1778	1302	0.097752	90411	255	0	2.8	-2.8	0	1018.3	1	0
1779	1303	0.517119	200000	255	0	2.8	-2.8	0	1018.3	1	0
1780	1304	0.290103	91363	255	0	2.8	-2.8	0	1018.3	1	0
1781	1306	0.053	54172	255	0	2.8	-2.8	0	1018.3	1	0
1782	1309	0.01795	58041	255	0	2.8	-2.8	0	1018.3	1	0
1783	1310	0.01727	57274	255	0	2.8	-2.8	0	1018.3	1	0
1784	1311	0.02728	66794	255	0	2.8	-2.8	0	1018.3	1	0
1785	1315	0.02526	82789	255	0	2.8	-2.8	0	1018.3	1	0
1786	1316	0.041062	49975	255	0	2.8	-2.8	0	1018.3	1	0
1787	1318	0.056997	73488	255	0	2.8	-2.8	0	1018.3	1	0
1788	1319	0.095997	287419	255	0	2.8	-2.8	0	1018.3	1	0
1789	1323	0.135	87200	255	0	2.8	-2.8	0	1018.3	1	0
1790	1353	0.0031	22201	255	0	-1	-3	-2	967.2	1	0
1791	1	0.179901838	2720	104	0	21.7	21.1	0	1020.1	1	0
1792	32	0.179901838	48392	105	0	21.7	21.1	0	1020.1	1	0
1793	41	0.179901838	93860	68	0	21.7	21.1	0	1020.1	1	0
1794	55	0.179901838	16726	111	0	21.7	21.1	0	1020.1	1	0
1795	69	0.179901838	387638	100	0	21.7	21.1	0	1020.1	1	0
1796	79	0.179901838	36240	110	0	21.7	21.1	0	1020.1	1	0
1797	82	0.179901838	10743	74	0	21.7	21.1	0	1020.1	1	0
1798	91	0.179901838	68094	103	0	21.7	21.1	0	1020.1	1	0
1799	107	0.001	97532	105	10	2.2	1.2	-2	1022	1	1
1800	108	0.001	81580	13	5	2.2	1.2	-2	1022	1	1
1801	111	0.001	118338	9	7	2.2	1.2	-2	1022	1	1
1802	112	0.001	32206	255	6	2.2	1.2	-2	1022	1	1
1803	117	0.001	15489	104	4	2.2	1.2	-2	1022	1	1
1804	118	0.2938	138316	60	8	2.2	1.2	-2	1022	1	0
1805	119	0.001	91149	107	7	2.2	1.2	-2	1022	1	1
1806	121	0.494	150318	6	9	2.2	1.2	-2	1022	1	0
1807	136	0.001	56467	60	9	2.2	1.2	-2	1022	1	1
1808	137	0.028	64024	67	6	2.2	1.2	-2	1022	1	0
1809	139	0.001	56629	0	6	2.2	1.2	-2	1022	1	1
1810	141	0.001	44789	19	5	2.2	1.2	-2	1022	1	1
1811	144	0.001	57673	255	5	2.2	1.2	-2	1022	1	1
1812	147	0.001	82548	77	7	2.2	1.2	-2	1022	1	1
1813	148	0.1693	174601	60	12	2.2	1.2	-2	1022	1	0
1814	149	0.001	81881	60	8	2.2	1.2	-2	1022	1	1
1815	159	0.01196	9788	255	0	5.6	-2.8	0	1020	1	0
1816	171	0.03213	131797	68	0	5.6	-2.8	0	1020	1	0
1817	173	0.16891	90903	255	0	5.6	-2.8	0	1020	1	0
1818	174	0.15576	90900	255	0	5.6	-2.8	0	1020	1	0
1819	181	0.26005	148829	114	0	5.6	-2.8	0	1020	1	0
1820	183	0.14892	132518	92	0	5.6	-2.8	0	1020	1	0
1821	190	0.11824	137040	57	0	5.6	-2.8	0	1020	1	0
1822	235	0.01103	9309	70	0	5.6	-2.8	0	1020	1	0
1823	238	0.13509	45017	255	0	5.6	-2.8	0	1020	1	0
1824	240	0.08996	111304	64	0	5.6	-2.8	0	1020	1	0
1825	246	0.3033	202435	67	0	5.6	-2.8	0	1020	1	0
1826	247	0.179901838	64560	65	0	5.6	-2.8	0	1020	1	0
1827	248	0.11321	24643	82	0	5.6	-2.8	0	1020	1	0
1828	253	0.07664	65907	64	0	5.6	-2.8	0	1020	1	0
1829	254	0.12306	254766	89	0	5.6	-2.8	0	1020	1	0
1830	263	0.06635	87673	60	0	5.6	-2.8	0	1020	1	0
1831	270	0.01248	29778	255	0	5.6	-2.8	0	1020	1	0
1832	275	0.09648	70832	114	0	5.6	-2.8	0	1020	1	0
1833	276	0.12821	70837	114	0	5.6	-2.8	0	1020	1	0
1834	278	0.1596	148101	255	0	5.6	-2.8	0	1020	1	0
1835	290	0.04959	51732	66	0	5.6	-2.8	0	1020	1	0
1836	293	0.97218	408000	110	0	5	-1.7	0	1021.4	1	0
1837	312	0.00612	6625	255	0	5	-1.7	0	1021.4	1	0
1838	318	0.1485	105000	255	0	5	-1.7	0	1021.4	1	0
1839	335	0.60706	229000	110	0	5	-1.7	0	1021.4	1	0
1840	345	0.00172	7250	255	0	5	-1.7	0	1021.4	1	0
1841	356	0.00097	4336	255	0	5	-1.7	0	1021.4	1	0
1842	423	0.179901838	969	255	0	5	-1.7	0	1021.4	1	0
1843	439	0.04977	62205	255	0	5	-1.7	0	1021.4	1	0
1844	492	0.10938	193800	255	0	5	-1.7	0	1021.4	1	0
1845	534	0.00084	898	255	0	5	-1.7	0	1021.4	1	0
1846	560	0.32167	340000	110	0	5	-1.7	0	1021.4	1	0
1847	623	0.015446	49388	31	6	5	-6.1	0	1022.2	1	0
1848	653	0.592262	420885	30	8	5	-6.1	0	1022.2	1	0
1849	657	0.0243	109071	66	3	6	4	-2	967.2	1	0
1850	658	0.0073	31075	76	2	6	4	-2	967.2	1	0
1851	666	0.0025	12045	76	1	6	4	-2	967.2	1	0
1852	667	0.0024	15715	66	2	6	4	-2	967.2	1	0
1853	673	0.01682	36307	76	2	6	4	-2	967.2	1	0
1854	675	0.056	3853	76	1	6	4	-2	967.2	1	0
1855	677	0.0023	7072	19	2	6	4	-2	967.2	1	0
1856	680	0.0033	9849	76	2	6	4	-2	967.2	1	0
1857	683	0.0014	4650	76	2	6	4	-2	967.2	1	0
1858	685	0.2867	270034	76	5	6	4	-2	967.2	1	0
1859	687	0.0889	36221	76	4	6	4	-2	967.2	1	0
1860	693	0.1182	57436	76	3	6	4	-2	967.2	1	0
1861	697	0.005117	18697	19	2	6	4	-2	967.2	1	0
1862	698	0.0022	13939	76	1	6	4	-2	967.2	1	0
1863	701	0.0281	128682	66	4	6	4	-2	967.2	1	0
1864	708	0.0303	102429	45	4	6	4	-2	967.2	1	0
1865	710	0.0012	12088	19	4	6	4	-2	967.2	1	0
1866	721	0.0356	121471	66	3	6	4	-2	967.2	1	0
1867	722	0.0027	31635	66	3	6	4	-2	967.2	1	0
1868	729	0.0037	17190	19	2	6	4	-2	967.2	1	0
1869	730	0.0198	126045	66	4	6	4	-2	967.2	1	0
1870	732	0.0265	66187	76	1	6	4	-2	967.2	1	0
1871	739	0.0213	137046	66	2	6	4	-2	967.2	1	0
1872	742	0.0207	31829	76	2	6	4	-2	967.2	1	0
1873	801	4.67942	484376	52	5	-1.2	-2.9	-2	1011.5	1	0
1874	827	0.031667	5839	255	1	21.7	21.1	0	1020.1	1	0
1875	844	0.01235	6944	255	1	21.7	21.1	0	1020.1	1	0
1876	848	0.001083	8552	255	1	21.7	21.1	0	1020.1	1	0
1877	879	0.282	110235	255	0	6.7	0.6	0	1032.5	1	0
1878	880	0.108761	157723	255	0	6.7	0.6	0	1032.5	1	0
1879	881	0.179901838	344798	255	0	6.7	0.6	0	1032.5	1	0
1880	882	0.019	39143	255	0	6.7	0.6	0	1032.5	1	0
1881	884	0.03	38598	255	0	6.7	0.6	0	1032.5	1	0
1882	886	0.172	69799	255	0	6.7	0.6	0	1032.5	1	0
1883	887	0.037	69754	255	0	6.7	0.6	0	1032.5	1	0
1884	889	0.072	126077	255	0	6.7	0.6	0	1032.5	1	0
1885	890	0.366	202937	255	0	6.7	0.6	0	1032.5	1	0
1886	892	0.179901838	481999	255	0	6.7	0.6	0	1032.5	1	0
1887	893	0.046	47191	255	0	6.7	0.6	0	1032.5	1	0
1888	894	0.063	101555	255	0	6.7	0.6	0	1032.5	1	0
1889	895	0.001	55087	255	0	6.7	0.6	0	1032.5	1	1
1890	896	0.126	245637	255	0	6.7	0.6	0	1032.5	1	0
1891	903	0.534	275793	255	0	6.7	0.6	0	1032.5	1	0
1892	905	0.023	39648	255	0	6.7	0.6	0	1032.5	1	0
1893	914	0.34	229973	255	0	6.7	0.6	0	1032.5	1	0
1894	919	0.016	31233	255	0	6.7	0.6	0	1032.5	1	0
1895	922	0.094	147205	255	0	6.7	0.6	0	1032.5	1	0
1896	924	0.158	252268	255	0	6.7	0.6	0	1032.5	1	0
1897	925	0.012	54405	255	0	6.7	0.6	0	1032.5	1	0
1898	926	0.019	26033	255	0	6.7	0.6	0	1032.5	1	0
1899	928	0.296	179115	255	0	6.7	0.6	0	1032.5	1	0
1900	929	0.298	199628	255	0	6.7	0.6	0	1032.5	1	0
1901	931	0.172	216050	255	0	6.7	0.6	0	1032.5	1	0
1902	935	0.019	16135	255	0	6.7	0.6	0	1032.5	1	0
1903	936	0.011	11350	255	0	6.7	0.6	0	1032.5	1	0
1904	941	0.00264	8079	255	0	6.7	0.6	0	1032.5	1	0
1905	942	0.035	57334	255	0	6.7	0.6	0	1032.5	1	0
1906	945	0.14	332447	255	0	6.7	0.6	0	1032.5	1	0
1907	948	0.009	20372	255	0	6.7	0.6	0	1032.5	1	0
1908	950	0.018	16052	255	0	6.7	0.6	0	1032.5	1	0
1909	952	0.167	218024	255	0	6.7	0.6	0	1032.5	1	0
1910	961	0.33176	155882	255	0	6.7	0.6	0	1032.5	1	0
1911	966	0.485	393530	255	0	6.7	0.6	0	1032.5	1	0
1912	967	0.068	119262	255	0	6.7	0.6	0	1032.5	1	0
1913	968	0.106	153999	255	0	6.7	0.6	0	1032.5	1	0
1914	969	0.115	193723	255	0	6.7	0.6	0	1032.5	1	0
1915	970	0.179901838	346056	255	0	6.7	0.6	0	1032.5	1	0
1916	971	0.168	301307	255	0	6.7	0.6	0	1032.5	1	0
1917	973	0.119	193960	255	0	6.7	0.6	0	1032.5	1	0
1918	974	0.048	186572	255	0	6.7	0.6	0	1032.5	1	0
1919	975	0.34	426472	255	0	6.7	0.6	0	1032.5	1	0
1920	977	0.074	8837	255	0	6.7	0.6	0	1032.5	1	0
1921	978	0.129	258491	255	0	6.7	0.6	0	1032.5	1	0
1922	981	0.09028	167055	255	0	6.7	0.6	0	1032.5	1	0
1923	988	0.027	24463	255	0	6.7	0.6	0	1032.5	1	0
1924	990	0.08	82939	255	0	6.7	0.6	0	1032.5	1	0
1925	992	0.021	51483	255	0	6.7	0.6	0	1032.5	1	0
1926	994	0.028	108392	255	0	6.7	0.6	0	1032.5	1	0
1927	996	0.114	77632	255	0	6.7	0.6	0	1032.5	1	0
1928	1001	0.006	4482	255	1	-15	-19.4	0	1036.8	1	0
1929	1007	0.02675	41933	255	2	-15	-19.4	0	1036.8	1	0
1930	1068	0.12528	112956	255	0	5.7	2.9	-2	1012.1	1	0
1931	1073	0.097	194111	255	0	-8.3	-11.1	0	1018.9	1	0
1932	1074	0.039869	89858	255	0	-8.3	-11.1	0	1018.9	1	0
1933	1106	0.076	92099	255	0	-8.3	-11.1	0	1018.9	1	0
1934	1120	0.052778	70040	255	0	-8.3	-11.1	0	1018.9	1	0
1935	1128	0.071801	58703	255	0	-8.3	-11.1	0	1018.9	1	0
1936	1137	0.014	27452	255	0	-8.3	-11.1	0	1018.9	1	0
1937	1141	0.022	20986	255	0	-8.3	-11.1	0	1018.9	1	0
1938	1143	0.057	96612	255	0	-8.3	-11.1	0	1018.9	1	0
1939	1147	0.351871	234476	255	0	-8.3	-11.1	0	1018.9	1	0
1940	1172	0.3371	63847	255	0	-8.3	-11.1	0	1018.9	1	0
1941	1219	0.112	91316	255	0	-8.3	-11.1	0	1018.9	1	0
1942	1225	0.156351	122746	255	0	3.3	-2.8	0	1018.1	1	0
1943	1226	0.035659	27995	255	0	3.3	-2.8	0	1018.1	1	0
1944	1230	0.024	22524	255	0	3.3	-2.8	0	1018.1	1	0
1945	1232	0.2	181328	255	0	3.3	-2.8	0	1018.1	1	0
1946	1234	0.021841	46037	255	0	3.3	-2.8	0	1018.1	1	0
1947	1238	0.0653	129707	255	0	3.3	-2.8	0	1018.1	1	0
1948	1239	0.018	31300	255	0	3.3	-2.8	0	1018.1	1	0
1949	1241	0.23416	194188	255	0	3.3	-2.8	0	1018.1	1	0
1950	1242	0.015	23871	255	0	3.3	-2.8	0	1018.1	1	0
1951	1245	0.026344	35354	255	0	3.3	-2.8	0	1018.1	1	0
1952	1246	0.038	50327	255	0	3.3	-2.8	0	1018.1	1	0
1953	1247	0.0684	69876	255	0	3.3	-2.8	0	1018.1	1	0
1954	1249	0.312	159384	255	0	3.3	-2.8	0	1018.1	1	0
1955	1251	0.245	104604	255	0	3.3	-2.8	0	1018.1	1	0
1956	1252	0.42	116249	255	0	3.3	-2.8	0	1018.1	1	0
1957	1253	0.229766	134748	255	0	3.3	-2.8	0	1018.1	1	0
1958	1255	0.036044	23702	255	0	3.3	-2.8	0	1018.1	1	0
1959	1257	0.174073	61274	255	0	3.3	-2.8	0	1018.1	1	0
1960	1258	0.934457	273234	255	0	3.3	-2.8	0	1018.1	1	1
1961	1259	0.133	71088	255	0	3.3	-2.8	0	1018.1	1	0
1962	1260	0.07467	86455	255	0	3.3	-2.8	0	1018.1	1	0
1963	1261	0.146875	42942	255	0	3.3	-2.8	0	1018.1	1	0
1964	1264	0.072875	33012	255	0	3.3	-2.8	0	1018.1	1	0
1965	1266	0.03	13469	255	0	3.3	-2.8	0	1018.1	1	0
1966	1267	0.145084	138977	255	0	3.3	-2.8	0	1018.1	1	0
1967	1272	0.126908	247471	255	0	3.3	-2.8	0	1018.1	1	0
1968	1275	0.110751	114166	255	0	3.3	-2.8	0	1018.1	1	0
1969	1278	0.07744	79949	255	0	3.3	-2.8	0	1018.1	1	0
1970	1279	0.062711	64743	255	0	3.3	-2.8	0	1018.1	1	0
1971	1283	0.07213	76537	255	0	3.3	-2.8	0	1018.1	1	0
1972	1284	1.45594	442438	255	0	3.3	-2.8	0	1018.1	1	0
1973	1285	0.172	130067	255	0	3.3	-2.8	0	1018.1	1	0
1974	1296	0.014779	8836	255	0	3.3	-2.8	0	1018.1	1	0
1975	1297	0.03591	21469	255	0	3.3	-2.8	0	1018.1	1	0
1976	1300	0.046553	25609	255	0	3.3	-2.8	0	1018.1	1	0
1977	1302	0.122108	90411	255	0	3.3	-2.8	0	1018.1	1	0
1978	1303	0.511993	200000	255	0	3.3	-2.8	0	1018.1	1	0
1979	1304	0.251994	91363	255	0	3.3	-2.8	0	1018.1	1	0
1980	1306	0.053	54172	255	0	3.3	-2.8	0	1018.1	1	0
1981	1309	0.01749	58041	255	0	3.3	-2.8	0	1018.1	1	0
1982	1310	0.01636	57274	255	0	3.3	-2.8	0	1018.1	1	0
1983	1311	0.02558	66794	255	0	3.3	-2.8	0	1018.1	1	0
1984	1315	0.033	82789	255	0	3.3	-2.8	0	1018.1	1	0
1985	1316	0.040344	49975	255	0	3.3	-2.8	0	1018.1	1	0
1986	1318	0.061996	73488	255	0	3.3	-2.8	0	1018.1	1	0
1987	1319	0.107994	287419	255	0	3.3	-2.8	0	1018.1	1	0
1988	1323	0.13	87200	255	0	3.3	-2.8	0	1018.1	1	0
1989	1353	0.00355	22201	255	0	-1	-2	-2	967.2	1	0
1990	1	0.179901838	2720	104	0	23.9	21.1	0	1020.3	1	0
1991	32	0.179901838	48392	105	0	23.9	21.1	0	1020.3	1	0
1992	41	0.179901838	93860	68	0	23.9	21.1	0	1020.3	1	0
1993	55	0.179901838	16726	111	0	23.9	21.1	0	1020.3	1	0
1994	69	0.179901838	387638	100	0	23.9	21.1	0	1020.3	1	0
1995	79	0.179901838	36240	110	0	23.9	21.1	0	1020.3	1	0
1996	82	0.179901838	10743	74	0	23.9	21.1	0	1020.3	1	0
1997	91	0.179901838	68094	103	0	23.9	21.1	0	1020.3	1	0
1998	107	0.001	97532	105	10	4	1.8	-2	1020.9	1	1
[truncated: 476,881 more rows]
